# Supplementary material for: eClock: An ensemble-based method to accurately predict ages with a biased distribution from DNA methylation data
Source: PLoS One. 2022 May 6;17(5):e0267349. doi: 10.1371/journal.pone.0267349 (PMC9075636; doi:10.1371/journal.pone.0267349)
Supplement: S1 Table — (XLSX) [file pone.0267349.s010.xlsx]

## Sheet: Sheet1
Table S1. Gestational age relevant probes selected by the three models.
Probe annotation result for balanced model
Probe	chr	pos	strand	Islands_Name	Relation_to_Island	UCSC_RefGene_Name	ENTREZID	UCSC_RefGene_Group
cg21207436	chr14	74815316	+		OpenSea	C14orf115	NA	1stExon
cg21207436	chr14	74815316	+		OpenSea	C14orf115	NA	5'UTR
cg15503752	chr17	74639731	-		OpenSea	ST6GALNAC1	55808	5'UTR
cg15503752	chr17	74639731	-		OpenSea	ST6GALNAC1	55808	1stExon
cg19096475	chr11	123066529	-	chr11:123066517-123066986	Island	ASAM	NA	TSS1500
cg22375610	chr6	41021161	+		OpenSea	APOBEC2	10930	1stExon
cg21846903	chr17	26697281	-	chr17:26698359-26699557	N_Shore	VTN	7448	1stExon
cg21846903	chr17	26697281	-	chr17:26698359-26699557	N_Shore	VTN	7448	5'UTR
cg00718440	chr9	21995312	-	chr9:21994101-21995910	Island	CDKN2BAS	NA	Body
cg00718440	chr9	21995312	-	chr9:21994101-21995910	Island	CDKN2A	1029	TSS1500
cg20664201	chr12	57849270	+		OpenSea	INHBE	83729	1stExon
cg20664201	chr12	57849270	+		OpenSea	INHBE	83729	5'UTR
cg12188860	chr8	144416485	-	chr8:144416712-144417054	N_Shore	TOP1MT	116447	Body
cg21808053	chr1	68513063	+	chr1:68512643-68513005	S_Shore	DIRAS3	9077	5'UTR
cg22836470	chr12	108991777	-		OpenSea	TMEM119	338773	5'UTR
cg22836470	chr12	108991777	-		OpenSea	TMEM119	338773	1stExon
cg24210717	chr12	50497827	+		OpenSea	GPD1	2819	5'UTR
cg24210717	chr12	50497827	+		OpenSea	GPD1	2819	1stExon
cg05840031	chr11	31832353	+	chr11:31831620-31839038	Island	PAX6	5080	5'UTR
cg06736444	chr16	2801793	+	chr16:2801913-2803409	N_Shore	LOC100128788	NA	Body
cg06736444	chr16	2801793	+	chr16:2801913-2803409	N_Shore	SRRM2	23524	TSS1500
cg15944856	chr2	197676146	+		OpenSea	C2orf66	401027	TSS1500
cg23878206	chr19	50431425	+	chr19:50432354-50433138	N_Shore	NUP62	23636	5'UTR
cg23878206	chr19	50431425	+	chr19:50432354-50433138	N_Shore	ATF5	22809	TSS1500
cg23878206	chr19	50431425	+	chr19:50432354-50433138	N_Shore	IL4I1	259307	5'UTR
cg00503840	chr7	96650509	+	chr7:96650221-96651551	Island	DLX5	1749	Body
cg21252483	chr19	49399788	-	chr19:49403222-49403618	N_Shelf	TULP2	7288	Body
cg24868271	chr3	38070460	-	chr3:38070394-38071598	Island	PLCD1	5333	Body
cg24125648	chr15	44092606	+	chr15:44092737-44093140	N_Shore	SERINC4	619189	TSS1500
cg24125648	chr15	44092606	+	chr15:44092737-44093140	N_Shore	C15orf63	NA	TSS200
cg01605984	chr9	136216154	+	chr9:136214430-136215760	S_Shore	SNORD24	26820	TSS200
cg01605984	chr9	136216154	+	chr9:136214430-136215760	S_Shore	SNORD36B	26814	TSS1500
cg01605984	chr9	136216154	+	chr9:136214430-136215760	S_Shore	MED22	6837	TSS1500
cg01605984	chr9	136216154	+	chr9:136214430-136215760	S_Shore	RPL7A	6130	Body
cg01605984	chr9	136216154	+	chr9:136214430-136215760	S_Shore	SNORD36A	26815	TSS1500
cg08727202	chr22	37414747	+	chr22:37414319-37416111	Island	MPST	4357	TSS1500
cg08727202	chr22	37414747	+	chr22:37414319-37416111	Island	TST	7263	Body
cg07384961	chr16	3068128	+	chr16:3067521-3068358	Island	CLDN6	9074	5'UTR
cg21685427	chr20	42187356	+		OpenSea	SGK2	10110	TSS1500
cg06643227	chr9	114557239	+	chr9:114557287-114557576	N_Shore		NA
cg03264209	chr16	3931885	-	chr16:3930648-3931651	S_Shore		NA
cg23663332	chr8	33341954	+	chr8:33342171-33343141	N_Shore	MAK16	84549	TSS1500
cg05358404	chr20	62288950	+	chr20:62288941-62290058	Island	RTEL1	51750	TSS1500
cg02164442	chr16	31405101	+		OpenSea	ITGAD	3681	Body
cg12650635	chr12	50344463	+		OpenSea	AQP2	359	TSS200
cg11653858	chr17	26799289	-		OpenSea	SLC13A2	9058	TSS1500
cg08012287	chr11	66315298	-	chr11:66313169-66313822	S_Shore	ACTN3	89	Body
cg11201532	chr22	37882078	-		OpenSea	MFNG	4242	1stExon
cg11201532	chr22	37882078	-		OpenSea	MFNG	4242	Body
cg20340596	chr10	100206925	+		OpenSea	HPS1	3257	TSS1500
cg05674036	chr17	3323791	+		OpenSea	OR3A3	8392	TSS200
cg18881269	chr12	6936267	-	chr12:6937570-6938639	N_Shore	GPR162	27239	Body
cg18881269	chr12	6936267	-	chr12:6937570-6938639	N_Shore	LEPREL2	NA	TSS1500
cg14519000	chr20	61041765	-	chr20:61041273-61041723	S_Shore	GATA5	140628	Body
cg17738194	chr4	80329388	-		OpenSea	GK2	2712	TSS200
cg14886269	chr1	1141927	+	chr1:1141670-1142150	Island	TNFRSF18	8784	1stExon
cg07979357	chr19	14142353	-	chr19:14142398-14142977	N_Shore	IL27RA	9466	5'UTR
cg07979357	chr19	14142353	-	chr19:14142398-14142977	N_Shore	IL27RA	9466	1stExon
cg02089348	chr4	1724449	-	chr4:1722179-1723850	S_Shore	TMEM129	92305	TSS1500
cg02089348	chr4	1724449	-	chr4:1722179-1723850	S_Shore	TACC3	10460	5'UTR
cg01333788	chr1	35220814	-		OpenSea	GJB5	2709	5'UTR
cg25023994	chr4	102711773	+	chr4:102711829-102712199	N_Shore	BANK1	55024	5'UTR
cg25023994	chr4	102711773	+	chr4:102711829-102712199	N_Shore	BANK1	55024	1stExon
cg00411097	chr7	1596050	-		OpenSea	TMEM184A	202915	1stExon
cg00411097	chr7	1596050	-		OpenSea	TMEM184A	202915	5'UTR
cg14027234	chr11	66084163	-	chr11:66083955-66084535	Island	CD248	57124	1stExon
cg13299148	chr1	32170433	+	chr1:32169537-32169869	S_Shore	COL16A1	1307	TSS1500
cg09113530	chr2	110873741	+	chr2:110872945-110873587	S_Shore	MALL	7851	5'UTR
cg09113530	chr2	110873741	+	chr2:110872945-110873587	S_Shore	MALL	7851	1stExon
Probe annotation result for bootstrapped model
Probe	chr	pos	strand	Islands_Name	Relation_to_Island	UCSC_RefGene_Name	ENTREZID	UCSC_RefGene_Group
cg19096475	chr11	123066529	-	chr11:123066517-123066986	Island	ASAM	NA	TSS1500
cg06736444	chr16	2801793	+	chr16:2801913-2803409	N_Shore	LOC100128788	NA	Body
cg06736444	chr16	2801793	+	chr16:2801913-2803409	N_Shore	SRRM2	23524	TSS1500
cg03752628	chr1	117453510	-	chr1:117452203-117453452	S_Shore	PTGFRN	5738	Body
cg20439022	chr22	38478787	+	chr22:38476836-38478839	Island	SLC16A8	23539	Body
cg01605984	chr9	136216154	+	chr9:136214430-136215760	S_Shore	SNORD24	26820	TSS200
cg01605984	chr9	136216154	+	chr9:136214430-136215760	S_Shore	SNORD36B	26814	TSS1500
cg01605984	chr9	136216154	+	chr9:136214430-136215760	S_Shore	MED22	6837	TSS1500
cg01605984	chr9	136216154	+	chr9:136214430-136215760	S_Shore	RPL7A	6130	Body
cg01605984	chr9	136216154	+	chr9:136214430-136215760	S_Shore	SNORD36A	26815	TSS1500
cg10771262	chr6	134209980	+	chr6:134210639-134211218	N_Shore	TCF21	6943	TSS1500
cg13015534	chr17	74639793	-		OpenSea	ST6GALNAC1	55808	5'UTR
cg13015534	chr17	74639793	-		OpenSea	ST6GALNAC1	55808	1stExon
cg15944856	chr2	197676146	+		OpenSea	C2orf66	401027	TSS1500
cg24868271	chr3	38070460	-	chr3:38070394-38071598	Island	PLCD1	5333	Body
cg08655844	chr7	55640714	-	chr7:55639277-55640599	S_Shore	VOPP1	81552	TSS1500
cg05358404	chr20	62288950	+	chr20:62288941-62290058	Island	RTEL1	51750	TSS1500
cg20951444	chr1	33337112	-		OpenSea	FNDC5	252995	TSS1500
cg22038738	chr8	42064673	-		OpenSea	PLAT	5327	5'UTR
cg19776453	chr19	43033801	+		OpenSea	CEACAM1	634	TSS1500
cg00503840	chr7	96650509	+	chr7:96650221-96651551	Island	DLX5	1749	Body
cg12188860	chr8	144416485	-	chr8:144416712-144417054	N_Shore	TOP1MT	116447	Body
cg07384961	chr16	3068128	+	chr16:3067521-3068358	Island	CLDN6	9074	5'UTR
cg02164442	chr16	31405101	+		OpenSea	ITGAD	3681	Body
cg20664201	chr12	57849270	+		OpenSea	INHBE	83729	1stExon
cg20664201	chr12	57849270	+		OpenSea	INHBE	83729	5'UTR
cg23878206	chr19	50431425	+	chr19:50432354-50433138	N_Shore	NUP62	23636	5'UTR
cg23878206	chr19	50431425	+	chr19:50432354-50433138	N_Shore	ATF5	22809	TSS1500
cg23878206	chr19	50431425	+	chr19:50432354-50433138	N_Shore	IL4I1	259307	5'UTR
cg25787984	chr11	12031508	-	chr11:12029737-12030841	S_Shore	DKK3	27122	TSS1500
cg07658590	chr21	46963587	+	chr21:46961668-46963078	S_Shore	SLC19A1	6573	TSS1500
cg13299148	chr1	32170433	+	chr1:32169537-32169869	S_Shore	COL16A1	1307	TSS1500
cg16992787	chr19	5914669	-	chr19:5915007-5915301	N_Shore	CAPS	828	Body
cg07239938	chr19	852813	-	chr19:852855-853495	N_Shore	ELANE	1991	Body
cg21252483	chr19	49399788	-	chr19:49403222-49403618	N_Shelf	TULP2	7288	Body
cg21685427	chr20	42187356	+		OpenSea	SGK2	10110	TSS1500
cg24125648	chr15	44092606	+	chr15:44092737-44093140	N_Shore	SERINC4	619189	TSS1500
cg24125648	chr15	44092606	+	chr15:44092737-44093140	N_Shore	C15orf63	NA	TSS200
cg11201532	chr22	37882078	-		OpenSea	MFNG	4242	1stExon
cg11201532	chr22	37882078	-		OpenSea	MFNG	4242	Body
cg08573687	chr11	2193041	-		OpenSea	TH	7054	TSS200
cg15679651	chr19	39108529	-	chr19:39109432-39109862	N_Shore	MAP4K1	11184	1stExon
cg15679651	chr19	39108529	-	chr19:39109432-39109862	N_Shore	EIF3K	27335	TSS1500
cg09998591	chr11	2891402	+	chr11:2890388-2891337	S_Shore	KCNQ1DN	55539	Body
cg09424896	chr19	16284351	+		OpenSea	CIB3	117286	TSS200
cg06038133	chr17	27944585	-	chr17:27942532-27945388	Island	CORO6	84940	Body
cg05674036	chr17	3323791	+		OpenSea	OR3A3	8392	TSS200
cg14027234	chr11	66084163	-	chr11:66083955-66084535	Island	CD248	57124	1stExon
cg07979357	chr19	14142353	-	chr19:14142398-14142977	N_Shore	IL27RA	9466	5'UTR
cg07979357	chr19	14142353	-	chr19:14142398-14142977	N_Shore	IL27RA	9466	1stExon
cg26200585	chr19	40919245	+		OpenSea	PRX	57716	1stExon
cg26200585	chr19	40919245	+		OpenSea	PRX	57716	5'UTR
cg14886269	chr1	1141927	+	chr1:1141670-1142150	Island	TNFRSF18	8784	1stExon
cg06204948	chr11	63656090	+		OpenSea	MARK2	2011	Body
cg06204948	chr11	63656090	+		OpenSea	MARK2	2011	1stExon
cg06204948	chr11	63656090	+		OpenSea	MARK2	2011	5'UTR
cg06850526	chr17	79269886	-	chr17:79268367-79269467	S_Shore	SLC38A10	124565	TSS1500
cg20308817	chr19	51225848	-	chr19:51227661-51228883	N_Shore	CLEC11A	6320	TSS1500
cg03003745	chr19	42948167	+		OpenSea	CXCL17	284340	TSS1500
cg18338021	chr19	544349	+	chr19:540021-542033	S_Shelf	GZMM	3004	Body
cg23679724	chr20	57581478	-	chr20:57581902-57582595	N_Shore	CTSZ	1522	Body
cg09419900	chr10	124739466	+	chr10:124739792-124740292	N_Shore	PSTK	118672	TSS200
cg25023994	chr4	102711773	+	chr4:102711829-102712199	N_Shore	BANK1	55024	5'UTR
cg25023994	chr4	102711773	+	chr4:102711829-102712199	N_Shore	BANK1	55024	1stExon
cg00411097	chr7	1596050	-		OpenSea	TMEM184A	202915	1stExon
cg00411097	chr7	1596050	-		OpenSea	TMEM184A	202915	5'UTR
Probe annotation result for single model
Probe	chr	pos	strand	Islands_Name	Relation_to_Island	UCSC_RefGene_Name	ENTREZID	UCSC_RefGene_Group
cg26200585	chr19	40919245	+		OpenSea	PRX	57716	1stExon
cg26200585	chr19	40919245	+		OpenSea	PRX	57716	5'UTR
cg23878206	chr19	50431425	+	chr19:50432354-50433138	N_Shore	NUP62	23636	5'UTR
cg23878206	chr19	50431425	+	chr19:50432354-50433138	N_Shore	ATF5	22809	TSS1500
cg23878206	chr19	50431425	+	chr19:50432354-50433138	N_Shore	IL4I1	259307	5'UTR
cg00503840	chr7	96650509	+	chr7:96650221-96651551	Island	DLX5	1749	Body
cg13299148	chr1	32170433	+	chr1:32169537-32169869	S_Shore	COL16A1	1307	TSS1500
cg05358404	chr20	62288950	+	chr20:62288941-62290058	Island	RTEL1	51750	TSS1500
cg03003745	chr19	42948167	+		OpenSea	CXCL17	284340	TSS1500
cg06736444	chr16	2801793	+	chr16:2801913-2803409	N_Shore	LOC100128788	NA	Body
cg06736444	chr16	2801793	+	chr16:2801913-2803409	N_Shore	SRRM2	23524	TSS1500
cg21685427	chr20	42187356	+		OpenSea	SGK2	10110	TSS1500
cg24868271	chr3	38070460	-	chr3:38070394-38071598	Island	PLCD1	5333	Body
cg20951444	chr1	33337112	-		OpenSea	FNDC5	252995	TSS1500
cg15944856	chr2	197676146	+		OpenSea	C2orf66	401027	TSS1500
cg13015534	chr17	74639793	-		OpenSea	ST6GALNAC1	55808	5'UTR
cg13015534	chr17	74639793	-		OpenSea	ST6GALNAC1	55808	1stExon
cg09382492	chr17	74463681	+		OpenSea	AANAT	15	Body
cg09382492	chr17	74463681	+		OpenSea	AANAT	15	1stExon
cg09382492	chr17	74463681	+		OpenSea	AANAT	15	5'UTR
cg19776453	chr19	43033801	+		OpenSea	CEACAM1	634	TSS1500
cg19096475	chr11	123066529	-	chr11:123066517-123066986	Island	ASAM	NA	TSS1500
cg12556134	chr20	35201610	+	chr20:35201323-35203490	Island	TGIF2	60436	TSS1500
cg07384961	chr16	3068128	+	chr16:3067521-3068358	Island	CLDN6	9074	5'UTR
cg21252483	chr19	49399788	-	chr19:49403222-49403618	N_Shelf	TULP2	7288	Body
cg03599338	chr22	24577315	-		OpenSea	SUSD2	56241	TSS200
cg19346193	chr10	127513190	-	chr10:127511329-127512197	S_Shore	BCCIP	56647	Body
cg19346193	chr10	127513190	-	chr10:127511329-127512197	S_Shore	UROS	7390	TSS1500
cg10771262	chr6	134209980	+	chr6:134210639-134211218	N_Shore	TCF21	6943	TSS1500
cg06643227	chr9	114557239	+	chr9:114557287-114557576	N_Shore		NA
cg02164442	chr16	31405101	+		OpenSea	ITGAD	3681	Body
cg17738194	chr4	80329388	-		OpenSea	GK2	2712	TSS200
cg07658590	chr21	46963587	+	chr21:46961668-46963078	S_Shore	SLC19A1	6573	TSS1500
cg05674036	chr17	3323791	+		OpenSea	OR3A3	8392	TSS200
cg14519000	chr20	61041765	-	chr20:61041273-61041723	S_Shore	GATA5	140628	Body
cg00546897	chr21	45232232	-		OpenSea	LOC284837	NA	Body
cg18750756	chr17	4337231	-		OpenSea	SPNS3	201305	1stExon
cg18750756	chr17	4337231	-		OpenSea	SPNS3	201305	5'UTR
cg13407883	chr19	51627843	+		OpenSea	SIGLEC9	27180	TSS1500
cg25023994	chr4	102711773	+	chr4:102711829-102712199	N_Shore	BANK1	55024	5'UTR
cg25023994	chr4	102711773	+	chr4:102711829-102712199	N_Shore	BANK1	55024	1stExon
cg08573687	chr11	2193041	-		OpenSea	TH	7054	TSS200
cg14027234	chr11	66084163	-	chr11:66083955-66084535	Island	CD248	57124	1stExon
cg04391540	chr19	48048129	-	chr19:48047796-48049162	Island	ZNF541	84215	Body
cg18338021	chr19	544349	+	chr19:540021-542033	S_Shelf	GZMM	3004	Body
cg23679724	chr20	57581478	-	chr20:57581902-57582595	N_Shore	CTSZ	1522	Body
cg06850526	chr17	79269886	-	chr17:79268367-79269467	S_Shore	SLC38A10	124565	TSS1500
cg11201532	chr22	37882078	-		OpenSea	MFNG	4242	1stExon
cg11201532	chr22	37882078	-		OpenSea	MFNG	4242	Body
cg16992787	chr19	5914669	-	chr19:5915007-5915301	N_Shore	CAPS	828	Body
cg07239938	chr19	852813	-	chr19:852855-853495	N_Shore	ELANE	1991	Body
cg00411097	chr7	1596050	-		OpenSea	TMEM184A	202915	1stExon
cg00411097	chr7	1596050	-		OpenSea	TMEM184A	202915	5'UTR
