# Supplementary material for: eClock: An ensemble-based method to accurately predict ages with a biased distribution from DNA methylation data
Source: PLoS One. 2022 May 6;17(5):e0267349. doi: 10.1371/journal.pone.0267349 (PMC9075636; doi:10.1371/journal.pone.0267349)
Supplement: S2 Table — (XLSX) [file pone.0267349.s011.xlsx]

## Sheet: Sheet1
Table S2. Lifespan age relevant genes selected from the whole blood dataset by the three models.
Gene annotation result for balanced model with genes as features
input	ENTREZID	SYMBOL	chr	start	end	strand	preferred_name	protein_size	annotation
PKDREJ	10343	PKDREJ	chr22	46651560	46659219	-	PKDREJ	2253	Polycystic kidney disease and receptor for egg jelly-related protein; May have a central role in fertilization. May generate a Ca(2+) transporting channel directly involved in initiating the acrosome reaction of the sperm; Belongs to the polycystin family
SCGN	10590	SCGN	chr6	25652429	25702008	+	SCGN	276	Secretagogin, EF-hand calcium binding protein; EF-hand domain containing
STAG3	10734	STAG3	chr7	99775538	99812010	+	STAG3	1226	Cohesin subunit SA-3; Meiosis specific component of cohesin complex. The cohesin complex is required for the cohesion of sister chromatids after DNA replication. The cohesin complex apparently forms a large proteinaceous ring within which sister chromatids can be trapped. At anaphase, the complex is cleaved and dissociates from chromatin, allowing sister chromatids to segregate. The meiosis- spec…
IQGAP2	10788	IQGAP2	chr5	75699149	76003957	+	IQGAP2	1575	Ras GTPase-activating-like protein IQGAP2; Binds to activated CDC42 and RAC1 but does not seem to stimulate their GTPase activity. Associates with calmodulin
SLC5A11	115584	SLC5A11	chr16	24857184	24922949	+	SLC5A11	675	Sodium/myo-inositol cotransporter 2; Involved in the sodium-dependent cotransport of myo- inositol (MI) with a Na(+):MI stoichiometry of 2:1. Exclusively responsible for apical MI transport and absorption in intestine. Also can transport D-chiro-inositol (DCI) but not L-fructose. Exhibits stereospecific cotransport of both D-glucose and D- xylose. May induce apoptosis through the TNF-alpha, PDCD1…
TOP1MT	116447	TOP1MT	chr8	144391497	144442147	-	TOP1MT	601	DNA topoisomerase I, mitochondrial; Releases the supercoiling and torsional tension of DNA introduced during duplication of mitochondrial DNA by transiently cleaving and rejoining one strand of the DNA duplex. Introduces a single-strand break via transesterification at a target site in duplex DNA. The scissile phosphodiester is attacked by the catalytic tyrosine of the enzyme, resulting in the fo…
EDARADD	128178	EDARADD	chr1	236557680	236648008	+	EDARADD	215	Ectodysplasin-A receptor-associated adapter protein; Adapter protein that interacts with EDAR DEATH domain and couples the receptor to EDA signaling pathway during morphogenesis of ectodermal organs. Mediates the activation of NF- kappa-B
MRPL55	128308	MRPL55	chr1	228294380	228297013	-	MRPL55	164	Mitochondrial ribosomal protein L55
CSNK1D	1453	CSNK1D	chr17	80200537	80231594	-	CSNK1D	415	Casein kinase I isoform delta; Essential serine/threonine-protein kinase that regulates diverse cellular growth and survival processes including Wnt signaling, DNA repair and circadian rhythms. It can phosphorylate a large number of proteins. Casein kinases are operationally defined by their preferential utilization of acidic proteins such as caseins as substrates. Phosphorylates connexin-43/GJA1…
CMTM4	146223	CMTM4	chr16	66648653	66730610	-	CMTM4	234	CKLF like MARVEL transmembrane domain containing 4
E2F1	1869	E2F1	chr20	32263292	32274210	-	E2F1	437	Transcription factor E2F1; Transcription activator that binds DNA cooperatively with DP proteins through the E2 recognition site, 5'-TTTC[CG]CGC- 3' found in the promoter region of a number of genes whose products are involved in cell cycle regulation or in DNA replication. The DRTF1/E2F complex functions in the control of cell-cycle progression from G1 to S phase. E2F1 binds preferentially RB1 i…
SDR16C5	195814	SDR16C5	chr8	57212570	57233241	-	SDR16C5	309	Epidermal retinol dehydrogenase 2; Oxidoreductase with strong preference for NAD. Active in both the oxidative and reductive directions. Oxidizes all-trans- retinol in all-trans-retinaldehyde. No activity was detected with 11-cis-retinol or 11-cis-retinaldehyde as substrates with either NAD(+)/NADH or NADP(+)/NADPH; Belongs to the short-chain dehydrogenases/reductases (SDR) family
SLC10A4	201780	SLC10A4	chr4	48485360	48491541	+	SLC10A4	437	Sodium/bile acid cotransporter 4; Transporter for bile acids; Belongs to the bile acid:sodium symporter (BASS) (TC 2.A.28) family
F5	2153	F5	chr1	169481192	169555769	-	F5	2224	Coagulation factor V; Central regulator of hemostasis. It serves as a critical cofactor for the prothrombinase activity of factor Xa that results in the activation of prothrombin to thrombin
GPC2	221914	GPC2	chr7	99767229	99774990	-	GPC2	579	Glypican-2; Cell surface proteoglycan that bears heparan sulfate. May fulfill a function related to the motile behaviors of developing neurons (By similarity); Glypicans
SCAP	22937	SCAP	chr3	47455184	47517445	-	SCAP	1279	Sterol regulatory element-binding protein cleavage-activating protein; Escort protein required for cholesterol as well as lipid homeostasis. Regulates export of the SCAP/SREBF complex from the ER upon low cholesterol. Formation of a ternary complex with INSIG at high sterol concentrations leads to masking of an ER-export signal in SCAP and retention of the complex in the ER. Low sterol concentrat…
SHANK2	22941	SHANK2	chr11	70313961	70935842	-	SHANK2	1849	SH3 and multiple ankyrin repeat domains protein 2; Seems to be an adapter protein in the postsynaptic density (PSD) of excitatory synapses that interconnects receptors of the postsynaptic membrane including NMDA-type and metabotropic glutamate receptors, and the actin-based cytoskeleton. May play a role in the structural and functional organization of the dendritic spine and synaptic junction; Be…
SYNE1	23345	SYNE1	chr6	152442819	152958534	-	SYNE1	8797	Nesprin-1; Multi-isomeric modular protein which forms a linking network between organelles and the actin cytoskeleton to maintain the subcellular spatial organization. As a component of the LINC (LInker of Nucleoskeleton and Cytoskeleton) complex involved in the connection between the nuclear lamina and the cytoskeleton. The nucleocytoplasmic interactions established by the LINC complex play an i…
DOCK9	23348	DOCK9	chr13	99445741	99738660	-	DOCK9	2068	Dedicator of cytokinesis protein 9; Guanine nucleotide-exchange factor (GEF) that activates CDC42 by exchanging bound GDP for free GTP. Overexpression induces filopodia formation; Belongs to the DOCK family
FXN	2395	FXN	chr9	71650479	71715094	+	FXN	210	Frataxin, mitochondrial; Promotes the biosynthesis of heme and assembly and repair of iron-sulfur clusters by delivering Fe(2+) to proteins involved in these pathways. May play a role in the protection against iron-catalyzed oxidative stress through its ability to catalyze the oxidation of Fe(2+) to Fe(3+); the oligomeric form but not the monomeric form has in vitro ferroxidase activity. May be a…
ABHD14A	25864	ABHD14A	chr3	52009042	52015216	+	ABHD14A	271	Protein ABHD14A; Possible role in granule neuron development; Abhydrolase domain containing
TRPC4AP	26133	TRPC4AP	chr20	33590207	33680618	-	TRPC4AP	797	Short transient receptor potential channel 4-associated protein; Substrate-specific adapter of a DCX (DDB1-CUL4-X-box) E3 ubiquitin-protein ligase complex required for cell cycle control. The DCX(TRUSS) complex specifically mediates the polyubiquitination and subsequent degradation of MYC. Also participates in the activation of NFKB1 in response to ligation of TNFRSF1A, possibly by linking TNFRSF…
GLRA1	2741	GLRA1	chr5	151202074	151304397	-	GLRA1	457	Glycine receptor subunit alpha-1; Glycine receptors are ligand-gated chloride channels. Channel opening is triggered by extracellular glycine. Channel opening is also triggered by taurine and beta-alanine. Channel characteristics depend on the subunit composition; heteropentameric channels are activated by lower glycine levels and display faster desensitization. Plays an important role in the dow…
CYB561D1	284613	CYB561D1	chr1	110036658	110043063	+	CYB561D1	251	Cytochrome b561 family member D1
GPR25	2848	GPR25	chr1	200842083	200843306	+	GPR25	361	Probable G-protein coupled receptor 25; Orphan receptor; G protein-coupled receptors, Class A orphans
TFAP2E	339488	TFAP2E	chr1	36038971	36060927	+	TFAP2E	442	Transcription factor AP-2-epsilon; Sequence-specific DNA-binding protein that interacts with inducible viral and cellular enhancer elements to regulate transcription of selected genes. AP-2 factors bind to the consensus sequence 5'-GCCNNNGGC-3' and activate genes involved in a large spectrum of important biological functions including proper eye, face, body wall, limb and neural tube development.…
NHLRC1	378884	NHLRC1	chr6	18120718	18122851	-	NHLRC1	395	E3 ubiquitin-protein ligase NHLRC1; E3 ubiquitin-protein ligase. Together with the phosphatase EPM2A/laforin, appears to be involved in the clearance of toxic polyglucosan and protein aggregates via multiple pathways. In complex with EPM2A/laforin and HSP70, suppresses the cellular toxicity of misfolded proteins by promoting their degradation through the ubiquitin-proteasome system (UPS). Ubiquit…
KIF5A	3798	KIF5A	chr12	57943847	57978554	+	KIF5A	1032	Kinesin heavy chain isoform 5A; Microtubule-dependent motor required for slow axonal transport of neurofilament proteins (NFH, NFM and NFL). Can induce formation of neurite-like membrane protrusions in non-neuronal cells in a ZFYVE27-dependent manner. The ZFYVE27-KIF5A complex contributes to the vesicular transport of VAPA, VAPB, SURF4, RAB11A, RAB11B and RTN3 proteins in neurons; Belongs to the …
LMNA	4000	LMNA	chr1	156052369	156109880	+	LMNA	664	Prelamin-A/C; Lamins are components of the nuclear lamina, a fibrous layer on the nucleoplasmic side of the inner nuclear membrane, which is thought to provide a framework for the nuclear envelope and may also interact with chromatin. Lamin A and C are present in equal amounts in the lamina of mammals. Plays an important role in nuclear assembly, chromatin organization, nuclear membrane and telom…
ASCL2	430	ASCL2	chr11	2289728	2292182	-	ASCL2	193	Achaete-scute homolog 2; AS-C proteins are involved in the determination of the neuronal precursors in the peripheral nervous system and the central nervous system; Basic helix-loop-helix proteins
NDUFS5	4725	NDUFS5	chr1	39491967	39500308	+	NDUFS5	106	NADH dehydrogenase [ubiquinone] iron-sulfur protein 5; Accessory subunit of the mitochondrial membrane respiratory chain NADH dehydrogenase (Complex I), that is believed not to be involved in catalysis. Complex I functions in the transfer of electrons from NADH to the respiratory chain. The immediate electron acceptor for the enzyme is believed to be ubiquinone
AMDHD2	51005	AMDHD2	chr16	2570363	2580955	+	AMDHD2	594	N-acetylglucosamine-6-phosphate deacetylase; Hydrolyzes the N-glycolyl group from N- glycolylglucosamine 6-phosphate (GlcNGc-6-P) in the N- glycolylneuraminic acid (Neu5Gc) degradation pathway. Although human is not able to catalyze formation of Neu5Gc due to the inactive CMAHP enzyme, Neu5Gc is present in food and must be degraded; Belongs to the metallo-dependent hydrolases superfamily. NagA fa…
SDF4	51150	SDF4	chr1	1152288	1167447	-	SDF4	362	45 kDa calcium-binding protein; May regulate calcium-dependent activities in the endoplasmic reticulum lumen or post-ER compartment; Belongs to the CREC family
PHKG1	5260	PHKG1	chr7	56147976	56160689	-	PHKG1	419	Phosphorylase b kinase gamma catalytic chain, skeletal muscle/heart isoform; Catalytic subunit of the phosphorylase b kinase (PHK), which mediates the neural and hormonal regulation of glycogen breakdown (glycogenolysis) by phosphorylating and thereby activating glycogen phosphorylase. In vitro, phosphorylates PYGM, TNNI3, MAPT/TAU, GAP43 and NRGN/RC3 (By similarity)
ERRFI1	54206	ERRFI1	chr1	8071779	8086393	-	ERRFI1	462	ERBB receptor feedback inhibitor 1; Negative regulator of EGFR signaling in skin morphogenesis. Acts as a negative regulator for several EGFR family members, including ERBB2, ERBB3 and ERBB4. Inhibits EGFR catalytic activity by interfering with its dimerization. Inhibits autophosphorylation of EGFR, ERBB2 and ERBB4. Important for normal keratinocyte proliferation and differentiation. Plays a role…
PRKG2	5593	PRKG2	chr4	82009837	82136218	-	PRKG2	762	cGMP-dependent protein kinase 2; Crucial regulator of intestinal secretion and bone growth (By similarity). Phosphorylates and activates CFTR on the plasma membrane. Plays a key role in intestinal secretion by regulating cGMP-dependent translocation of CFTR in jejunum (By similarity). Acts downstream of NMDAR to activate the plasma membrane accumulation of GRIA1/GLUR1 in synapse and increase syna…
KCNK12	56660	KCNK12	chr2	47747915	47797470	-	KCNK12	430	Potassium channel subfamily K member 12; Probable potassium channel subunit. No channel activity observed in heterologous systems. May need to associate with another protein to form a functional channel (By similarity); Potassium two pore domain channel subfamily K
PTGDS	5730	PTGDS	chr9	139869546	139876194	+	PTGDS	190	Prostaglandin-H2 D-isomerase; Catalyzes the conversion of PGH2 to PGD2, a prostaglandin involved in smooth muscle contraction/relaxation and a potent inhibitor of platelet aggregation. Involved in a variety of CNS functions, such as sedation, NREM sleep and PGE2-induced allodynia, and may have an anti-apoptotic role in oligodendrocytes. Binds small non-substrate lipophilic molecules, including bi…
PTGER3	5733	PTGER3	chr1	71318036	71513491	-	PTGER3	418	Prostaglandin E2 receptor EP3 subtype; Receptor for prostaglandin E2 (PGE2); the EP3 receptor may be involved in inhibition of gastric acid secretion, modulation of neurotransmitter release in central and peripheral neurons, inhibition of sodium and water reabsorption in kidney tubulus and contraction in uterine smooth muscle. The activity of this receptor can couple to both the inhibition of ade…
PXN	5829	PXN	chr12	120648242	120703574	-	PXN	605	Paxillin; Cytoskeletal protein involved in actin-membrane attachment at sites of cell adhesion to the extracellular matrix (focal adhesion); Belongs to the paxillin family
AFAP1	60312	AFAP1	chr4	7760440	7941653	-	AFAP1	814	Actin filament-associated protein 1; Can cross-link actin filaments into both network and bundle structures (By similarity). May modulate changes in actin filament integrity and induce lamellipodia formation. May function as an adapter molecule that links other proteins, such as SRC and PKC to the actin cytoskeleton. Seems to play a role in the development and progression of prostate adenocarcino…
RPL31	6160	RPL31	chr2	101618691	101636155	+	RPL31	128	Ribosomal protein L31
SH3GL2	6456	SH3GL2	chr9	17578953	17797122	+	SH3GL2	352	Endophilin-A1; Implicated in synaptic vesicle endocytosis. May recruit other proteins to membranes with high curvature. Required for BDNF-dependent dendrite outgrowth. Cooperates with SH3GL2 to mediate BDNF-NTRK2 early endocytic trafficking and signaling from early endosomes; N-BAR domain containing
SPRR2E	6704	SPRR2E	chr1	153065611	153067001	-	SPRR2E	72	Small proline-rich protein 2E; Cross-linked envelope protein of keratinocytes. It is a keratinocyte protein that first appears in the cell cytosol, but ultimately becomes cross-linked to membrane proteins by transglutaminase. All that results in the formation of an insoluble envelope beneath the plasma membrane; Small proline rich proteins
TCF15	6939	TCF15	chr20	584637	590910	-	TCF15	199	Transcription factor 15; May function as an early transcriptional regulator, involved in the patterning of the mesoderm and in lineage determination of cell types derived from the mesoderm; Basic helix-loop-helix proteins
C1QC	714	C1QC	chr1	22970118	22974603	+	C1QC	245	Complement C1q subcomponent subunit C; C1q associates with the proenzymes C1r and C1s to yield C1, the first component of the serum complement system. The collagen-like regions of C1q interact with the Ca(2+)-dependent C1r(2)C1s(2) proenzyme complex, and efficient activation of C1 takes place on interaction of the globular heads of C1q with the Fc regions of IgG or IgM antibody present in immune …
VGF	7425	VGF	chr7	100805790	100808852	-	VGF	615	Neurosecretory protein VGF; May be involved in the regulation of cell-cell interactions or in synatogenesis during the maturation of the nervous system; Granins
ZIC1	7545	ZIC1	chr3	147127181	147134506	+	ZIC1	447	Zinc finger protein ZIC 1; Acts as a transcriptional activator. Involved in neurogenesis. Plays important roles in the early stage of organogenesis of the CNS, as well as during dorsal spinal cord development and maturation of the cerebellum. Involved in the spatial distribution of mossy fiber (MF) neurons within the pontine gray nucleus (PGN). Plays a role in the regulation of MF axon pathway ch…
MAPKAP1	79109	MAPKAP1	chr9	128199673	128469513	-	MAPKAP1	522	Target of rapamycin complex 2 subunit MAPKAP1; Subunit of mTORC2, which regulates cell growth and survival in response to hormonal signals. mTORC2 is activated by growth factors, but, in contrast to mTORC1, seems to be nutrient- insensitive. mTORC2 seems to function upstream of Rho GTPases to regulate the actin cytoskeleton, probably by activating one or more Rho-type guanine nucleotide exchange …
LIMD2	80774	LIMD2	chr17	61773249	61778045	-	LIMD2	127	LIM domain-containing protein 2; Acts as an activator of the protein-kinase ILK, thereby regulating cell motility; LIM domain containing
TMEM163	81615	TMEM163	chr2	135213330	135525334	-	TMEM163	289	Transmembrane protein 163; May bind zinc and other divalent cations and recruit them to vesicular organelles
TSPAN14	81619	TSPAN14	chr10	82214038	82282391	+	TSPAN14	270	Tetraspanin-14; Regulates maturation and trafficking of the transmembrane metalloprotease ADAM10. Negatively regulates ADAM10- mediated cleavage of GP6 (By similarity). Promotes ADAM10-mediated cleavage of CDH5 (By similarity); Belongs to the tetraspanin (TM4SF) family
FZD9	8326	FZD9	chr7	72848109	72850450	+	FZD9	591	Frizzled-9; Receptor for WNT2 that is coupled to the beta-catenin canonical signaling pathway, which leads to the activation of disheveled proteins, inhibition of GSK-3 kinase, nuclear accumulation of beta-catenin and activation of Wnt target genes (By similarity). Plays a role in neuromuscular junction (NMJ) assembly by negatively regulating the clustering of acetylcholine receptors (AChR) throu…
RHBDD1	84236	RHBDD1	chr2	227700671	227863923	+	RHBDD1	315	Rhomboid-related protein 4; Intramembrane-cleaving serine protease that cleaves single transmembrane or multi-pass membrane proteins in the hydrophobic plane of the membrane, luminal loops and juxtamembrane regions. Involved in regulated intramembrane proteolysis and the subsequent release of functional polypeptides from their membrane anchors. Functional component of endoplasmic reticulum-associ…
CBX2	84733	CBX2	chr17	77751977	77761449	+	CBX2	532	Chromobox protein homolog 2; Component of a Polycomb group (PcG) multiprotein PRC1- like complex, a complex class required to maintain the transcriptionally repressive state of many genes, including Hox genes, throughout development. PcG PRC1 complex acts via chromatin remodeling and modification of histones; it mediates monoubiquitination of histone H2A 'Lys-119', rendering chromatin heritably c…
PKP4	8502	PKP4	chr2	159313476	159537940	+	PKP4	1192	Plakophilin-4; Plays a role as a regulator of Rho activity during cytokinesis. May play a role in junctional plaques; Armadillo repeat containing
TCAP	8557	TCAP	chr17	37821599	37822807	+	TCAP	167	Telethonin; Muscle assembly regulating factor. Mediates the antiparallel assembly of titin (TTN) molecules at the sarcomeric Z-disk
MBD4	8930	MBD4	chr3	129149787	129159022	-	MBD4	580	Methyl-CpG-binding domain protein 4; Mismatch-specific DNA N-glycosylase involved in DNA repair. Has thymine glycosylase activity and is specific for G:T mismatches within methylated and unmethylated CpG sites. Can also remove uracil or 5-fluorouracil in G:U mismatches. Has no lyase activity. Was first identified as methyl-CpG-binding protein
AIP	9049	AIP	chr11	67250505	67258579	+	AIP	330	AH receptor-interacting protein; May play a positive role in AHR-mediated (aromatic hydrocarbon receptor) signaling, possibly by influencing its receptivity for ligand and/or its nuclear targeting; FKBP prolyl isomerases
OLFM2	93145	OLFM2	chr19	9964394	10047070	-	OLFM2	454	Noelin-2; Involved in transforming growth factor beta (TGF-beta)- induced smooth muscle differentiation. TGF-beta induces expression and translocation of OLFM2 to the nucleus where it binds to SRF, causing its dissociation from the transcriptional repressor HEY2/HERP1 and facilitating binding of SRF to target genes. Plays a role in AMPAR complex organization (By similarity). Is a regulator of vas…
FAM46B	115572	TENT5B	chr1	27331511	27339333	-	FAM46B	425	Putative nucleotidyltransferase FAM46B; Probable nucleotidyltransferase that may act as a non- canonical poly(A) RNA polymerase
HKR1	284459	ZNF875	chr19	37803739	37855357	+	HKR1	659	Krueppel-related zinc finger protein 1; May be involved in transcriptional regulation; Zinc fingers C2H2-type
MGC29506	NA	NA	NA	NA	NA	NA	NA	NA	NA
C13ORF33	NA	NA	NA	NA	NA	NA	NA	NA	NA
ODZ1	NA	NA	NA	NA	NA	NA	NA	NA	NA
EIF2C4	NA	NA	NA	NA	NA	NA	NA	NA	NA
Gene annotation result for bootstrapped model with genes as features
input	ENTREZID	SYMBOL	chr	start	end	strand	preferred_name	protein_size	annotation
FAM3C	10447	FAM3C	chr7	120988905	121036422	-	FAM3C	227	Protein FAM3C; May be involved in retinal laminar formation. Promotes epithelial to mesenchymal transition
SCGN	10590	SCGN	chr6	25652429	25702008	+	SCGN	276	Secretagogin, EF-hand calcium binding protein; EF-hand domain containing
STAG3	10734	STAG3	chr7	99775538	99812010	+	STAG3	1226	Cohesin subunit SA-3; Meiosis specific component of cohesin complex. The cohesin complex is required for the cohesion of sister chromatids after DNA replication. The cohesin complex apparently forms a large proteinaceous ring within which sister chromatids can be trapped. At anaphase, the complex is cleaved and dissociates from chromatin, allowing sister chromatids to segregate. The meiosis- spec…
ZNF787	126208	ZNF787	chr19	56598732	56632649	-	ZNF787	382	Zinc finger protein 787; May be involved in transcriptional regulation; Zinc fingers C2H2-type
EDARADD	128178	EDARADD	chr1	236557680	236648008	+	EDARADD	215	Ectodysplasin-A receptor-associated adapter protein; Adapter protein that interacts with EDAR DEATH domain and couples the receptor to EDA signaling pathway during morphogenesis of ectodermal organs. Mediates the activation of NF- kappa-B
MRPL55	128308	MRPL55	chr1	228294380	228297013	-	MRPL55	164	Mitochondrial ribosomal protein L55
CSNK1D	1453	CSNK1D	chr17	80200537	80231594	-	CSNK1D	415	Casein kinase I isoform delta; Essential serine/threonine-protein kinase that regulates diverse cellular growth and survival processes including Wnt signaling, DNA repair and circadian rhythms. It can phosphorylate a large number of proteins. Casein kinases are operationally defined by their preferential utilization of acidic proteins such as caseins as substrates. Phosphorylates connexin-43/GJA1…
E2F1	1869	E2F1	chr20	32263292	32274210	-	E2F1	437	Transcription factor E2F1; Transcription activator that binds DNA cooperatively with DP proteins through the E2 recognition site, 5'-TTTC[CG]CGC- 3' found in the promoter region of a number of genes whose products are involved in cell cycle regulation or in DNA replication. The DRTF1/E2F complex functions in the control of cell-cycle progression from G1 to S phase. E2F1 binds preferentially RB1 i…
SLC10A4	201780	SLC10A4	chr4	48485360	48491541	+	SLC10A4	437	Sodium/bile acid cotransporter 4; Transporter for bile acids; Belongs to the bile acid:sodium symporter (BASS) (TC 2.A.28) family
ALAS1	211	ALAS1	chr3	52232099	52248343	+	ALAS1	640	5-aminolevulinate synthase, nonspecific, mitochondrial; 5'-aminolevulinate synthase 1; Belongs to the class-II pyridoxal-phosphate-dependent aminotransferase family
F5	2153	F5	chr1	169481192	169555769	-	F5	2224	Coagulation factor V; Central regulator of hemostasis. It serves as a critical cofactor for the prothrombinase activity of factor Xa that results in the activation of prothrombin to thrombin
GPC2	221914	GPC2	chr7	99767229	99774990	-	GPC2	579	Glypican-2; Cell surface proteoglycan that bears heparan sulfate. May fulfill a function related to the motile behaviors of developing neurons (By similarity); Glypicans
SHANK2	22941	SHANK2	chr11	70313961	70935842	-	SHANK2	1849	SH3 and multiple ankyrin repeat domains protein 2; Seems to be an adapter protein in the postsynaptic density (PSD) of excitatory synapses that interconnects receptors of the postsynaptic membrane including NMDA-type and metabotropic glutamate receptors, and the actin-based cytoskeleton. May play a role in the structural and functional organization of the dendritic spine and synaptic junction; Be…
LPIN1	23175	LPIN1	chr2	11817705	11967533	+	LPIN1	975	Phosphatidate phosphatase LPIN1; Plays important roles in controlling the metabolism of fatty acids at different levels. Acts as a magnesium-dependent phosphatidate phosphatase enzyme which catalyzes the conversion of phosphatidic acid to diacylglycerol during triglyceride, phosphatidylcholine and phosphatidylethanolamine biosynthesis in the reticulum endoplasmic membrane. Acts also as a nuclear …
SYNE1	23345	SYNE1	chr6	152442819	152958534	-	SYNE1	8797	Nesprin-1; Multi-isomeric modular protein which forms a linking network between organelles and the actin cytoskeleton to maintain the subcellular spatial organization. As a component of the LINC (LInker of Nucleoskeleton and Cytoskeleton) complex involved in the connection between the nuclear lamina and the cytoskeleton. The nucleocytoplasmic interactions established by the LINC complex play an i…
DOCK9	23348	DOCK9	chr13	99445741	99738660	-	DOCK9	2068	Dedicator of cytokinesis protein 9; Guanine nucleotide-exchange factor (GEF) that activates CDC42 by exchanging bound GDP for free GTP. Overexpression induces filopodia formation; Belongs to the DOCK family
FXN	2395	FXN	chr9	71650479	71715094	+	FXN	210	Frataxin, mitochondrial; Promotes the biosynthesis of heme and assembly and repair of iron-sulfur clusters by delivering Fe(2+) to proteins involved in these pathways. May play a role in the protection against iron-catalyzed oxidative stress through its ability to catalyze the oxidation of Fe(2+) to Fe(3+); the oligomeric form but not the monomeric form has in vitro ferroxidase activity. May be a…
PRPF6	24148	PRPF6	chr20	62612431	62664453	+	PRPF6	941	Pre-mRNA-processing factor 6; Involved in pre-mRNA splicing as component of the U4/U6- U5 tri-snRNP complex, one of the building blocks of the spliceosome. Enhances dihydrotestosterone-induced transactivation activity of AR, as well as dexamethasone-induced transactivation activity of NR3C1, but does not affect estrogen-induced transactivation; U5 small nucleolar ribonucleoprotein
ABHD14A	25864	ABHD14A	chr3	52009042	52015216	+	ABHD14A	271	Protein ABHD14A; Possible role in granule neuron development; Abhydrolase domain containing
GPR78	27201	GPR78	chr4	8581964	8591750	+	GPR78	363	G-protein coupled receptor 78; Orphan receptor. Displays a significant level of constitutive activity. Its effect is mediated by G(s)-alpha protein that stimulate adenylate cyclase, resulting in an elevation of intracellular cAMP; G protein-coupled receptors, Class A orphans
GLRA1	2741	GLRA1	chr5	151202074	151304397	-	GLRA1	457	Glycine receptor subunit alpha-1; Glycine receptors are ligand-gated chloride channels. Channel opening is triggered by extracellular glycine. Channel opening is also triggered by taurine and beta-alanine. Channel characteristics depend on the subunit composition; heteropentameric channels are activated by lower glycine levels and display faster desensitization. Plays an important role in the dow…
CYB561D1	284613	CYB561D1	chr1	110036658	110043063	+	CYB561D1	251	Cytochrome b561 family member D1
GPR25	2848	GPR25	chr1	200842083	200843306	+	GPR25	361	Probable G-protein coupled receptor 25; Orphan receptor; G protein-coupled receptors, Class A orphans
TRHDE	29953	TRHDE	chr12	72666529	73059422	+	TRHDE	1024	Thyrotropin-releasing hormone-degrading ectoenzyme; Specific inactivation of TRH after its release; Belongs to the peptidase M1 family
TFAP2E	339488	TFAP2E	chr1	36038971	36060927	+	TFAP2E	442	Transcription factor AP-2-epsilon; Sequence-specific DNA-binding protein that interacts with inducible viral and cellular enhancer elements to regulate transcription of selected genes. AP-2 factors bind to the consensus sequence 5'-GCCNNNGGC-3' and activate genes involved in a large spectrum of important biological functions including proper eye, face, body wall, limb and neural tube development.…
BMP8A	353500	BMP8A	chr1	39957318	39995541	+	BMP8A	402	Bone morphogenetic protein 8A; Induces cartilage and bone formation. May be the osteoinductive factor responsible for the phenomenon of epithelial osteogenesis. Plays a role in calcium regulation and bone homeostasis (By similarity). Signaling protein involved in regulation of thermogenesis and energy balance. Proposed to increase the peripheral response of brown adipose tissue (BAT) to adrenergi…
ITGA2B	3674	ITGA2B	chr17	42449550	42466873	-	ITGA2B	1039	Integrin alpha-IIb; Integrin alpha-IIb/beta-3 is a receptor for fibronectin, fibrinogen, plasminogen, prothrombin, thrombospondin and vitronectin. It recognizes the sequence R-G-D in a wide array of ligands. It recognizes the sequence H-H-L-G-G-G-A-K-Q-A-G-D-V in fibrinogen gamma chain. Following activation integrin alpha- IIb/beta-3 brings about platelet/platelet interaction through binding of s…
KCNS1	3787	KCNS1	chr20	43720950	43729753	-	KCNS1	526	Potassium voltage-gated channel subfamily S member 1; Potassium channel subunit that does not form functional channels by itself. Can form functional heterotetrameric channels with KCNB1 and KCNB2; modulates the delayed rectifier voltage- gated potassium channel activation and deactivation rates of KCNB1 and KCNB2
NHLRC1	378884	NHLRC1	chr6	18120718	18122851	-	NHLRC1	395	E3 ubiquitin-protein ligase NHLRC1; E3 ubiquitin-protein ligase. Together with the phosphatase EPM2A/laforin, appears to be involved in the clearance of toxic polyglucosan and protein aggregates via multiple pathways. In complex with EPM2A/laforin and HSP70, suppresses the cellular toxicity of misfolded proteins by promoting their degradation through the ubiquitin-proteasome system (UPS). Ubiquit…
KIF5A	3798	KIF5A	chr12	57943847	57978554	+	KIF5A	1032	Kinesin heavy chain isoform 5A; Microtubule-dependent motor required for slow axonal transport of neurofilament proteins (NFH, NFM and NFL). Can induce formation of neurite-like membrane protrusions in non-neuronal cells in a ZFYVE27-dependent manner. The ZFYVE27-KIF5A complex contributes to the vesicular transport of VAPA, VAPB, SURF4, RAB11A, RAB11B and RTN3 proteins in neurons; Belongs to the …
MYO18A	399687	MYO18A	chr17	27400528	27507407	-	MYO18A	2054	Unconventional myosin-XVIIIa; May link Golgi membranes to the cytoskeleton and participate in the tensile force required for vesicle budding from the Golgi. Thereby, may play a role in Golgi membrane trafficking and could indirectly give its flattened shape to the Golgi apparatus. Alternatively, in concert with LURAP1 and CDC42BPA/CDC42BPB, has been involved in modulating lamellar actomyosin retr…
LTBP3	4054	LTBP3	chr11	65306030	65326253	-	LTBP3	1303	Latent-transforming growth factor beta-binding protein 3; May be involved in the assembly, secretion and targeting of TGFB1 to sites at which it is stored and/or activated. May play critical roles in controlling and directing the activity of TGFB1. May have a structural role in the extracellular matrix (ECM); Belongs to the LTBP family
MAP3K5	4217	MAP3K5	chr6	136878187	137113656	-	MAP3K5	1374	Mitogen-activated protein kinase kinase kinase 5; Serine/threonine kinase which acts as an essential component of the MAP kinase signal transduction pathway. Plays an important role in the cascades of cellular responses evoked by changes in the environment. Mediates signaling for determination of cell fate such as differentiation and survival. Plays a crucial role in the apoptosis signal transduc…
ASCL2	430	ASCL2	chr11	2289728	2292182	-	ASCL2	193	Achaete-scute homolog 2; AS-C proteins are involved in the determination of the neuronal precursors in the peripheral nervous system and the central nervous system; Basic helix-loop-helix proteins
NDUFS5	4725	NDUFS5	chr1	39491967	39500308	+	NDUFS5	106	NADH dehydrogenase [ubiquinone] iron-sulfur protein 5; Accessory subunit of the mitochondrial membrane respiratory chain NADH dehydrogenase (Complex I), that is believed not to be involved in catalysis. Complex I functions in the transfer of electrons from NADH to the respiratory chain. The immediate electron acceptor for the enzyme is believed to be ubiquinone
P2RX5	5026	P2RX5	chr17	3576522	3599698	-	P2RX5	422	P2X purinoceptor 5; Receptor for ATP that acts as a ligand-gated ion channel; Minor histocompatibility antigens
AMDHD2	51005	AMDHD2	chr16	2570363	2580955	+	AMDHD2	594	N-acetylglucosamine-6-phosphate deacetylase; Hydrolyzes the N-glycolyl group from N- glycolylglucosamine 6-phosphate (GlcNGc-6-P) in the N- glycolylneuraminic acid (Neu5Gc) degradation pathway. Although human is not able to catalyze formation of Neu5Gc due to the inactive CMAHP enzyme, Neu5Gc is present in food and must be degraded; Belongs to the metallo-dependent hydrolases superfamily. NagA fa…
SDF4	51150	SDF4	chr1	1152288	1167447	-	SDF4	362	45 kDa calcium-binding protein; May regulate calcium-dependent activities in the endoplasmic reticulum lumen or post-ER compartment; Belongs to the CREC family
PHKG1	5260	PHKG1	chr7	56147976	56160689	-	PHKG1	419	Phosphorylase b kinase gamma catalytic chain, skeletal muscle/heart isoform; Catalytic subunit of the phosphorylase b kinase (PHK), which mediates the neural and hormonal regulation of glycogen breakdown (glycogenolysis) by phosphorylating and thereby activating glycogen phosphorylase. In vitro, phosphorylates PYGM, TNNI3, MAPT/TAU, GAP43 and NRGN/RC3 (By similarity)
ERRFI1	54206	ERRFI1	chr1	8071779	8086393	-	ERRFI1	462	ERBB receptor feedback inhibitor 1; Negative regulator of EGFR signaling in skin morphogenesis. Acts as a negative regulator for several EGFR family members, including ERBB2, ERBB3 and ERBB4. Inhibits EGFR catalytic activity by interfering with its dimerization. Inhibits autophosphorylation of EGFR, ERBB2 and ERBB4. Important for normal keratinocyte proliferation and differentiation. Plays a role…
PRKAR1A	5573	PRKAR1A	chr17	66507921	66547457	+	PRKAR1A	381	cAMP-dependent protein kinase type I-alpha regulatory subunit; Regulatory subunit of the cAMP-dependent protein kinases involved in cAMP signaling in cells
KCNK12	56660	KCNK12	chr2	47747915	47797470	-	KCNK12	430	Potassium channel subfamily K member 12; Probable potassium channel subunit. No channel activity observed in heterologous systems. May need to associate with another protein to form a functional channel (By similarity); Potassium two pore domain channel subfamily K
PTGDS	5730	PTGDS	chr9	139869546	139876194	+	PTGDS	190	Prostaglandin-H2 D-isomerase; Catalyzes the conversion of PGH2 to PGD2, a prostaglandin involved in smooth muscle contraction/relaxation and a potent inhibitor of platelet aggregation. Involved in a variety of CNS functions, such as sedation, NREM sleep and PGE2-induced allodynia, and may have an anti-apoptotic role in oligodendrocytes. Binds small non-substrate lipophilic molecules, including bi…
KIF17	57576	KIF17	chr1	20990507	21044317	-	KIF17	1029	Kinesin-like protein KIF17; Transports vesicles containing N-methyl-D-aspartate (NMDA) receptor 2B along microtubules; Belongs to the TRAFAC class myosin-kinesin ATPase superfamily. Kinesin family
PXN	5829	PXN	chr12	120648242	120703574	-	PXN	605	Paxillin; Cytoskeletal protein involved in actin-membrane attachment at sites of cell adhesion to the extracellular matrix (focal adhesion); Belongs to the paxillin family
AFAP1	60312	AFAP1	chr4	7760440	7941653	-	AFAP1	814	Actin filament-associated protein 1; Can cross-link actin filaments into both network and bundle structures (By similarity). May modulate changes in actin filament integrity and induce lamellipodia formation. May function as an adapter molecule that links other proteins, such as SRC and PKC to the actin cytoskeleton. Seems to play a role in the development and progression of prostate adenocarcino…
RPL31	6160	RPL31	chr2	101618691	101636155	+	RPL31	128	Ribosomal protein L31
RYR1	6261	RYR1	chr19	38924340	39078204	+	RYR1	5038	Ryanodine receptor 1; Calcium channel that mediates the release of Ca(2+) from the sarcoplasmic reticulum into the cytoplasm and thereby plays a key role in triggering muscle contraction following depolarization of T-tubules. Repeated very high-level exercise increases the open probability of the channel and leads to Ca(2+) leaking into the cytoplasm. Can also mediate the release of Ca(2+) from i…
SH3GL2	6456	SH3GL2	chr9	17578953	17797122	+	SH3GL2	352	Endophilin-A1; Implicated in synaptic vesicle endocytosis. May recruit other proteins to membranes with high curvature. Required for BDNF-dependent dendrite outgrowth. Cooperates with SH3GL2 to mediate BDNF-NTRK2 early endocytic trafficking and signaling from early endosomes; N-BAR domain containing
TCF15	6939	TCF15	chr20	584637	590910	-	TCF15	199	Transcription factor 15; May function as an early transcriptional regulator, involved in the patterning of the mesoderm and in lineage determination of cell types derived from the mesoderm; Basic helix-loop-helix proteins
C1QC	714	C1QC	chr1	22970118	22974603	+	C1QC	245	Complement C1q subcomponent subunit C; C1q associates with the proenzymes C1r and C1s to yield C1, the first component of the serum complement system. The collagen-like regions of C1q interact with the Ca(2+)-dependent C1r(2)C1s(2) proenzyme complex, and efficient activation of C1 takes place on interaction of the globular heads of C1q with the Fc regions of IgG or IgM antibody present in immune …
VGF	7425	VGF	chr7	100805790	100808852	-	VGF	615	Neurosecretory protein VGF; May be involved in the regulation of cell-cell interactions or in synatogenesis during the maturation of the nervous system; Granins
ZIC1	7545	ZIC1	chr3	147127181	147134506	+	ZIC1	447	Zinc finger protein ZIC 1; Acts as a transcriptional activator. Involved in neurogenesis. Plays important roles in the early stage of organogenesis of the CNS, as well as during dorsal spinal cord development and maturation of the cerebellum. Involved in the spatial distribution of mossy fiber (MF) neurons within the pontine gray nucleus (PGN). Plays a role in the regulation of MF axon pathway ch…
TTPAL	79183	TTPAL	chr20	43104526	43123244	+	TTPAL	342	Alpha-tocopherol transfer protein-like; May act as a protein that binds a hydrophobic ligand
LIMD2	80774	LIMD2	chr17	61773249	61778045	-	LIMD2	127	LIM domain-containing protein 2; Acts as an activator of the protein-kinase ILK, thereby regulating cell motility; LIM domain containing
TMEM163	81615	TMEM163	chr2	135213330	135525334	-	TMEM163	289	Transmembrane protein 163; May bind zinc and other divalent cations and recruit them to vesicular organelles
FZD9	8326	FZD9	chr7	72848109	72850450	+	FZD9	591	Frizzled-9; Receptor for WNT2 that is coupled to the beta-catenin canonical signaling pathway, which leads to the activation of disheveled proteins, inhibition of GSK-3 kinase, nuclear accumulation of beta-catenin and activation of Wnt target genes (By similarity). Plays a role in neuromuscular junction (NMJ) assembly by negatively regulating the clustering of acetylcholine receptors (AChR) throu…
RHBDD1	84236	RHBDD1	chr2	227700671	227863923	+	RHBDD1	315	Rhomboid-related protein 4; Intramembrane-cleaving serine protease that cleaves single transmembrane or multi-pass membrane proteins in the hydrophobic plane of the membrane, luminal loops and juxtamembrane regions. Involved in regulated intramembrane proteolysis and the subsequent release of functional polypeptides from their membrane anchors. Functional component of endoplasmic reticulum-associ…
CBX2	84733	CBX2	chr17	77751977	77761449	+	CBX2	532	Chromobox protein homolog 2; Component of a Polycomb group (PcG) multiprotein PRC1- like complex, a complex class required to maintain the transcriptionally repressive state of many genes, including Hox genes, throughout development. PcG PRC1 complex acts via chromatin remodeling and modification of histones; it mediates monoubiquitination of histone H2A 'Lys-119', rendering chromatin heritably c…
PKP4	8502	PKP4	chr2	159313476	159537940	+	PKP4	1192	Plakophilin-4; Plays a role as a regulator of Rho activity during cytokinesis. May play a role in junctional plaques; Armadillo repeat containing
TCAP	8557	TCAP	chr17	37821599	37822807	+	TCAP	167	Telethonin; Muscle assembly regulating factor. Mediates the antiparallel assembly of titin (TTN) molecules at the sarcomeric Z-disk
MBD4	8930	MBD4	chr3	129149787	129159022	-	MBD4	580	Methyl-CpG-binding domain protein 4; Mismatch-specific DNA N-glycosylase involved in DNA repair. Has thymine glycosylase activity and is specific for G:T mismatches within methylated and unmethylated CpG sites. Can also remove uracil or 5-fluorouracil in G:U mismatches. Has no lyase activity. Was first identified as methyl-CpG-binding protein
FAM46B	115572	TENT5B	chr1	27331511	27339333	-	FAM46B	425	Putative nucleotidyltransferase FAM46B; Probable nucleotidyltransferase that may act as a non- canonical poly(A) RNA polymerase
HKR1	284459	ZNF875	chr19	37803739	37855357	+	HKR1	659	Krueppel-related zinc finger protein 1; May be involved in transcriptional regulation; Zinc fingers C2H2-type
MGC29506	NA	NA	NA	NA	NA	NA	NA	NA	NA
ZNF167	NA	NA	NA	NA	NA	NA	NA	NA	NA
C13ORF33	NA	NA	NA	NA	NA	NA	NA	NA	NA
C9ORF64	NA	NA	NA	NA	NA	NA	NA	NA	NA
LASS3	NA	NA	NA	NA	NA	NA	NA	NA	NA
ODZ1	NA	NA	NA	NA	NA	NA	NA	NA	NA
Gene annotation result for single model with genes as features
input	ENTREZID	SYMBOL	chr	start	end	strand	preferred_name	protein_size	annotation
CHST4	10164	CHST4	chr16	71560023	71572493	+	CHST4	386	Carbohydrate sulfotransferase 4; Sulfotransferase that utilizes 3'-phospho-5'-adenylyl sulfate (PAPS) as sulfonate donor to catalyze the transfer of sulfate to position 6 of non-reducing N-acetylglucosamine (GlcNAc) residues within mucin-associated glycans that ultimately serve as SELL ligands. SELL ligands are present in high endothelial cells (HEVs) and play a central role in lymphocyte homing …
PKDREJ	10343	PKDREJ	chr22	46651560	46659219	-	PKDREJ	2253	Polycystic kidney disease and receptor for egg jelly-related protein; May have a central role in fertilization. May generate a Ca(2+) transporting channel directly involved in initiating the acrosome reaction of the sperm; Belongs to the polycystin family
FAM3C	10447	FAM3C	chr7	120988905	121036422	-	FAM3C	227	Protein FAM3C; May be involved in retinal laminar formation. Promotes epithelial to mesenchymal transition
AGPAT2	10555	AGPAT2	chr9	139567595	139581911	-	AGPAT2	278	1-acyl-sn-glycerol-3-phosphate acyltransferase beta; Converts lysophosphatidic acid (LPA) into phosphatidic acid by incorporating an acyl moiety at the sn-2 position of the glycerol backbone; Belongs to the 1-acyl-sn-glycerol-3-phosphate acyltransferase family
SCGN	10590	SCGN	chr6	25652429	25702008	+	SCGN	276	Secretagogin, EF-hand calcium binding protein; EF-hand domain containing
CSPG5	10675	CSPG5	chr3	47603728	47621730	-	CSPG5	566	Chondroitin sulfate proteoglycan 5; May function as a growth and differentiation factor involved in neuritogenesis. May induce ERBB3 activation
STAG3	10734	STAG3	chr7	99775538	99812010	+	STAG3	1226	Cohesin subunit SA-3; Meiosis specific component of cohesin complex. The cohesin complex is required for the cohesion of sister chromatids after DNA replication. The cohesin complex apparently forms a large proteinaceous ring within which sister chromatids can be trapped. At anaphase, the complex is cleaved and dissociates from chromatin, allowing sister chromatids to segregate. The meiosis- spec…
ZNF266	10781	ZNF266	chr19	9523102	9546254	-	ZNF266	549	Zinc finger protein 266; May be involved in transcriptional regulation; Zinc fingers C2H2-type
IQGAP2	10788	IQGAP2	chr5	75699149	76003957	+	IQGAP2	1575	Ras GTPase-activating-like protein IQGAP2; Binds to activated CDC42 and RAC1 but does not seem to stimulate their GTPase activity. Associates with calmodulin
WIF1	11197	WIF1	chr12	65444404	65515346	-	WIF1	379	Wnt inhibitory factor 1; Binds to WNT proteins and inhibits their activities. May be involved in mesoderm segmentation
CHRNB4	1143	CHRNB4	chr15	78916636	78952874	-	CHRNB4	498	Neuronal acetylcholine receptor subunit beta-4; After binding acetylcholine, the AChR responds by an extensive change in conformation that affects all subunits and leads to opening of an ion-conducting channel across the plasma membrane; Belongs to the ligand-gated ion channel (TC 1.A.9) family. Acetylcholine receptor (TC 1.A.9.1) subfamily. Beta- 4/CHRNB4 sub-subfamily
CHRNG	1146	CHRNG	chr2	233404437	233411113	+	CHRNG	517	Acetylcholine receptor subunit gamma; After binding acetylcholine, the AChR responds by an extensive change in conformation that affects all subunits and leads to opening of an ion-conducting channel across the plasma membrane; Cholinergic receptors nicotinic subunits
PGLYRP2	114770	PGLYRP2	chr19	15579457	15590315	-	PGLYRP2	576	N-acetylmuramoyl-L-alanine amidase; May play a scavenger role by digesting biologically active peptidoglycan (PGN) into biologically inactive fragments. Has no direct bacteriolytic activity; Belongs to the N-acetylmuramoyl-L-alanine amidase 2 family
SLC5A11	115584	SLC5A11	chr16	24857184	24922949	+	SLC5A11	675	Sodium/myo-inositol cotransporter 2; Involved in the sodium-dependent cotransport of myo- inositol (MI) with a Na(+):MI stoichiometry of 2:1. Exclusively responsible for apical MI transport and absorption in intestine. Also can transport D-chiro-inositol (DCI) but not L-fructose. Exhibits stereospecific cotransport of both D-glucose and D- xylose. May induce apoptosis through the TNF-alpha, PDCD1…
GPR62	118442	GPR62	chr3	51989330	51991520	+	GPR62	368	Probable G-protein coupled receptor 62; Orphan receptor; G protein-coupled receptors, Class A orphans
ZNF787	126208	ZNF787	chr19	56598732	56632649	-	ZNF787	382	Zinc finger protein 787; May be involved in transcriptional regulation; Zinc fingers C2H2-type
CNTN1	1272	CNTN1	chr12	41086244	41466213	+	CNTN1	1018	Contactin-1; Contactins mediate cell surface interactions during nervous system development. Involved in the formation of paranodal axo-glial junctions in myelinated peripheral nerves and in the signaling between axons and myelinating glial cells via its association with CNTNAP1. Participates in oligodendrocytes generation by acting as a ligand of NOTCH1. Its association with NOTCH1 promotes NOTC…
EDARADD	128178	EDARADD	chr1	236557680	236648008	+	EDARADD	215	Ectodysplasin-A receptor-associated adapter protein; Adapter protein that interacts with EDAR DEATH domain and couples the receptor to EDA signaling pathway during morphogenesis of ectodermal organs. Mediates the activation of NF- kappa-B
MRPL55	128308	MRPL55	chr1	228294380	228297013	-	MRPL55	164	Mitochondrial ribosomal protein L55
EVC2	132884	EVC2	chr4	5564146	5711275	-	EVC2	1308	Limbin; Component of the EvC complex that positively regulates ciliary Hedgehog (Hh) signaling. Plays a critical role in bone formation and skeletal development. May be involved in early embryonic morphogenesis
CPT1B	1375	CPT1B	chr22	51007290	51017096	-	CPT1B	772	Carnitine O-palmitoyltransferase 1, muscle isoform; Carnitine palmitoyltransferase 1B
CSNK1D	1453	CSNK1D	chr17	80200537	80231594	-	CSNK1D	415	Casein kinase I isoform delta; Essential serine/threonine-protein kinase that regulates diverse cellular growth and survival processes including Wnt signaling, DNA repair and circadian rhythms. It can phosphorylate a large number of proteins. Casein kinases are operationally defined by their preferential utilization of acidic proteins such as caseins as substrates. Phosphorylates connexin-43/GJA1…
CCDC117	150275	CCDC117	chr22	29168662	29185283	+	CCDC117	279	Coiled-coil domain containing 117
RASSF6	166824	RASSF6	chr4	74437267	74486348	-	RASSF6	369	Ras association domain-containing protein 6; Involved in the induction of apoptosis, through both caspase-dependent and caspase-independent pathways. May act as a Ras effector protein. May suppress the serum-induced basal levels of NF-kappa-B (By similarity); Ras association domain family
DIO3	1735	DIO3	chr14	102027688	102029789	+	DIO3	304	Thyroxine 5-deiodinase; Responsible for the deiodination of T4 (3,5,3',5'- tetraiodothyronine) into RT3 (3,3',5'-triiodothyronine) and of T3 (3,5,3'-triiodothyronine) into T2 (3,3'-diiodothyronine). RT3 and T2 are inactive metabolites. May play a role in preventing premature exposure of developing fetal tissues to adult levels of thyroid hormones. Can regulate circulating fetal thyroid hormone co…
DRD5	1816	DRD5	chr4	9783258	9785633	+	DRD5	477	D(1B) dopamine receptor; Dopamine receptor whose activity is mediated by G proteins which activate adenylyl cyclase; Belongs to the G-protein coupled receptor 1 family
DUSP5	1847	DUSP5	chr10	112257625	112271302	+	DUSP5	384	Dual specificity protein phosphatase 5; Dual specificity protein phosphatase; active with phosphotyrosine, phosphoserine and phosphothreonine residues. The highest relative activity is toward ERK1; MAP kinase phosphatases
E2F1	1869	E2F1	chr20	32263292	32274210	-	E2F1	437	Transcription factor E2F1; Transcription activator that binds DNA cooperatively with DP proteins through the E2 recognition site, 5'-TTTC[CG]CGC- 3' found in the promoter region of a number of genes whose products are involved in cell cycle regulation or in DNA replication. The DRTF1/E2F complex functions in the control of cell-cycle progression from G1 to S phase. E2F1 binds preferentially RB1 i…
SDR16C5	195814	SDR16C5	chr8	57212570	57233241	-	SDR16C5	309	Epidermal retinol dehydrogenase 2; Oxidoreductase with strong preference for NAD. Active in both the oxidative and reductive directions. Oxidizes all-trans- retinol in all-trans-retinaldehyde. No activity was detected with 11-cis-retinol or 11-cis-retinaldehyde as substrates with either NAD(+)/NADH or NADP(+)/NADPH; Belongs to the short-chain dehydrogenases/reductases (SDR) family
SLC10A4	201780	SLC10A4	chr4	48485360	48491541	+	SLC10A4	437	Sodium/bile acid cotransporter 4; Transporter for bile acids; Belongs to the bile acid:sodium symporter (BASS) (TC 2.A.28) family
CLN8	2055	CLN8	chr8	1711870	1734736	+	CLN8	286	Protein CLN8; Could play a role in cell proliferation during neuronal differentiation and in protection against cell death; TLC domain containing
ALAS1	211	ALAS1	chr3	52232099	52248343	+	ALAS1	640	5-aminolevulinate synthase, nonspecific, mitochondrial; 5'-aminolevulinate synthase 1; Belongs to the class-II pyridoxal-phosphate-dependent aminotransferase family
F5	2153	F5	chr1	169481192	169555769	-	F5	2224	Coagulation factor V; Central regulator of hemostasis. It serves as a critical cofactor for the prothrombinase activity of factor Xa that results in the activation of prothrombin to thrombin
FCER1G	2207	FCER1G	chr1	161185087	161189038	+	FCER1G	86	High affinity immunoglobulin epsilon receptor subunit gamma; Associates with a variety of FcR alpha chains to form a functional signaling complex. Regulates several aspects of the immune response. The gamma subunit has a critical role in allowing the IgE Fc receptor to reach the cell surface. Also involved in collagen-mediated platelet activation and in neutrophil activation mediated by integrin;…
SCAP	22937	SCAP	chr3	47455184	47517445	-	SCAP	1279	Sterol regulatory element-binding protein cleavage-activating protein; Escort protein required for cholesterol as well as lipid homeostasis. Regulates export of the SCAP/SREBF complex from the ER upon low cholesterol. Formation of a ternary complex with INSIG at high sterol concentrations leads to masking of an ER-export signal in SCAP and retention of the complex in the ER. Low sterol concentrat…
SHANK2	22941	SHANK2	chr11	70313961	70935842	-	SHANK2	1849	SH3 and multiple ankyrin repeat domains protein 2; Seems to be an adapter protein in the postsynaptic density (PSD) of excitatory synapses that interconnects receptors of the postsynaptic membrane including NMDA-type and metabotropic glutamate receptors, and the actin-based cytoskeleton. May play a role in the structural and functional organization of the dendritic spine and synaptic junction; Be…
LIMCH1	22998	LIMCH1	chr4	41362804	41702061	+	LIMCH1	1083	LIM and calponin homology domains 1
SYNE1	23345	SYNE1	chr6	152442819	152958534	-	SYNE1	8797	Nesprin-1; Multi-isomeric modular protein which forms a linking network between organelles and the actin cytoskeleton to maintain the subcellular spatial organization. As a component of the LINC (LInker of Nucleoskeleton and Cytoskeleton) complex involved in the connection between the nuclear lamina and the cytoskeleton. The nucleocytoplasmic interactions established by the LINC complex play an i…
DOCK9	23348	DOCK9	chr13	99445741	99738660	-	DOCK9	2068	Dedicator of cytokinesis protein 9; Guanine nucleotide-exchange factor (GEF) that activates CDC42 by exchanging bound GDP for free GTP. Overexpression induces filopodia formation; Belongs to the DOCK family
SUZ12	23512	SUZ12	chr17	30264044	30328057	+	SUZ12	739	Polycomb protein SUZ12; Polycomb group (PcG) protein. Component of the PRC2/EED- EZH2 complex, which methylates 'Lys-9' (H3K9me) and 'Lys-27' (H3K27me) of histone H3, leading to transcriptional repression of the affected target gene. The PRC2/EED-EZH2 complex may also serve as a recruiting platform for DNA methyltransferases, thereby linking two epigenetic repression systems. Genes repressed by t…
FXN	2395	FXN	chr9	71650479	71715094	+	FXN	210	Frataxin, mitochondrial; Promotes the biosynthesis of heme and assembly and repair of iron-sulfur clusters by delivering Fe(2+) to proteins involved in these pathways. May play a role in the protection against iron-catalyzed oxidative stress through its ability to catalyze the oxidation of Fe(2+) to Fe(3+); the oligomeric form but not the monomeric form has in vitro ferroxidase activity. May be a…
PRPF6	24148	PRPF6	chr20	62612431	62664453	+	PRPF6	941	Pre-mRNA-processing factor 6; Involved in pre-mRNA splicing as component of the U4/U6- U5 tri-snRNP complex, one of the building blocks of the spliceosome. Enhances dihydrotestosterone-induced transactivation activity of AR, as well as dexamethasone-induced transactivation activity of NR3C1, but does not affect estrogen-induced transactivation; U5 small nucleolar ribonucleoprotein
ABHD14A	25864	ABHD14A	chr3	52009042	52015216	+	ABHD14A	271	Protein ABHD14A; Possible role in granule neuron development; Abhydrolase domain containing
HINFP	25988	HINFP	chr11	118992233	119005765	+	HINFP	517	Histone H4 transcription factor; Transcriptional repressor that binds to the consensus sequence 5'-CGGACGTT-3' and to the RB1 promoter. Transcriptional activator that promotes histone H4 gene transcription at the G1/S phase transition in conjunction with NPAT. Also activates transcription of the ATM and PRKDC genes. Autoregulates its expression by associating with its own promoter; Zinc fingers C…
INTS1	26173	INTS1	chr7	1509913	1544018	-	INTS1	2190	Integrator complex subunit 1; Component of the Integrator (INT) complex, a complex involved in the small nuclear RNAs (snRNA) U1 and U2 transcription and in their 3'-box-dependent processing. The Integrator complex is associated with the C-terminal domain (CTD) of RNA polymerase II largest subunit (POLR2A) and is recruited to the U1 and U2 snRNAs genes (Probable). Mediates recruitment of cytoplas…
NAP1L5	266812	NAP1L5	chr4	89617066	89619023	-	NAP1L5	182	Nucleosome assembly protein 1 like 5
LYPD3	27076	LYPD3	chr19	43964946	43969831	-	LYPD3	346	Ly6/PLAUR domain-containing protein 3; Supports cell migration. May be involved in urothelial cell-matrix interactions. May be involved in tumor progression; LY6/PLAUR domain containing
GPR78	27201	GPR78	chr4	8581964	8591750	+	GPR78	363	G-protein coupled receptor 78; Orphan receptor. Displays a significant level of constitutive activity. Its effect is mediated by G(s)-alpha protein that stimulate adenylate cyclase, resulting in an elevation of intracellular cAMP; G protein-coupled receptors, Class A orphans
RBMXL2	27288	RBMXL2	chr11	7110165	7112379	+	RBMXL2	392	RNA binding motif protein, X-linked like 2
GLRA1	2741	GLRA1	chr5	151202074	151304397	-	GLRA1	457	Glycine receptor subunit alpha-1; Glycine receptors are ligand-gated chloride channels. Channel opening is triggered by extracellular glycine. Channel opening is also triggered by taurine and beta-alanine. Channel characteristics depend on the subunit composition; heteropentameric channels are activated by lower glycine levels and display faster desensitization. Plays an important role in the dow…
TSEN54	283989	TSEN54	chr17	73512609	73520820	+	TSEN54	526	tRNA-splicing endonuclease subunit Sen54; Non-catalytic subunit of the tRNA-splicing endonuclease complex, a complex responsible for identification and cleavage of the splice sites in pre-tRNA. It cleaves pre-tRNA at the 5' and 3' splice sites to release the intron. The products are an intron and two tRNA half-molecules bearing 2',3' cyclic phosphate and 5'-OH termini. There are no conserved sequ…
CYB561D1	284613	CYB561D1	chr1	110036658	110043063	+	CYB561D1	251	Cytochrome b561 family member D1
GPR25	2848	GPR25	chr1	200842083	200843306	+	GPR25	361	Probable G-protein coupled receptor 25; Orphan receptor; G protein-coupled receptors, Class A orphans
UNC80	285175	UNC80	chr2	210636717	210864024	+	UNC80	3258	Protein unc-80 homolog; Component of the NALCN sodium channel complex, required for channel regulation. This complex is a cation channel activated by neuropeptides substance P, neurotensin, and extracellular calcium that regulates neuronal excitability by controlling the sizes of NALCN-dependent sodium-leak current. UNC80 is essential for NALCN sensitivity to extracellular calcium
ANK2	287	ANK2	chr4	113739239	114304896	+	ANK2	3957	Ankyrin-2; In skeletal muscle, required for proper localization of DMD and DCTN4 and for the formation and/or stability of a special subset of microtubules associated with costameres and neuromuscular junctions. Attaches integral membrane proteins to cytoskeletal elements. Also binds to cytoskeletal proteins. Required for coordinate assembly of Na/Ca exchanger, Na/K ATPase and InsP3 receptor at s…
PURG	29942	PURG	chr8	30853321	30891231	-	PURG	347	Purine-rich element-binding protein gamma; Purine rich element binding protein G
TRHDE	29953	TRHDE	chr12	72666529	73059422	+	TRHDE	1024	Thyrotropin-releasing hormone-degrading ectoenzyme; Specific inactivation of TRH after its release; Belongs to the peptidase M1 family
UBE2K	3093	UBE2K	chr4	39699664	39784410	+	UBE2K	200	Ubiquitin-conjugating enzyme E2 K; Accepts ubiquitin from the E1 complex and catalyzes its covalent attachment to other proteins. In vitro, in the presence or in the absence of BRCA1-BARD1 E3 ubiquitin-protein ligase complex, catalyzes the synthesis of 'Lys-48'-linked polyubiquitin chains. Does not transfer ubiquitin directly to but elongates monoubiquitinated substrate protein. Mediates the sele…
ADAMTSL5	339366	ADAMTSL5	chr19	1505017	1513188	-	ADAMTSL5	471	ADAMTS-like protein 5; May play a role in modulation of fibrillin microfibrils in the extracellular matrix (ECM); ADAMTS like
TFAP2E	339488	TFAP2E	chr1	36038971	36060927	+	TFAP2E	442	Transcription factor AP-2-epsilon; Sequence-specific DNA-binding protein that interacts with inducible viral and cellular enhancer elements to regulate transcription of selected genes. AP-2 factors bind to the consensus sequence 5'-GCCNNNGGC-3' and activate genes involved in a large spectrum of important biological functions including proper eye, face, body wall, limb and neural tube development.…
BMP8A	353500	BMP8A	chr1	39957318	39995541	+	BMP8A	402	Bone morphogenetic protein 8A; Induces cartilage and bone formation. May be the osteoinductive factor responsible for the phenomenon of epithelial osteogenesis. Plays a role in calcium regulation and bone homeostasis (By similarity). Signaling protein involved in regulation of thermogenesis and energy balance. Proposed to increase the peripheral response of brown adipose tissue (BAT) to adrenergi…
ITGA2B	3674	ITGA2B	chr17	42449550	42466873	-	ITGA2B	1039	Integrin alpha-IIb; Integrin alpha-IIb/beta-3 is a receptor for fibronectin, fibrinogen, plasminogen, prothrombin, thrombospondin and vitronectin. It recognizes the sequence R-G-D in a wide array of ligands. It recognizes the sequence H-H-L-G-G-G-A-K-Q-A-G-D-V in fibrinogen gamma chain. Following activation integrin alpha- IIb/beta-3 brings about platelet/platelet interaction through binding of s…
KCNJ9	3765	KCNJ9	chr1	160051360	160059212	+	KCNJ9	393	G protein-activated inward rectifier potassium channel 3; This receptor is controlled by G proteins. Inward rectifier potassium channels are characterized by a greater tendency to allow potassium to flow into the cell rather than out of it. Their voltage dependence is regulated by the concentration of extracellular potassium; as external potassium is raised, the voltage range of the channel openi…
KCNS1	3787	KCNS1	chr20	43720950	43729753	-	KCNS1	526	Potassium voltage-gated channel subfamily S member 1; Potassium channel subunit that does not form functional channels by itself. Can form functional heterotetrameric channels with KCNB1 and KCNB2; modulates the delayed rectifier voltage- gated potassium channel activation and deactivation rates of KCNB1 and KCNB2
NHLRC1	378884	NHLRC1	chr6	18120718	18122851	-	NHLRC1	395	E3 ubiquitin-protein ligase NHLRC1; E3 ubiquitin-protein ligase. Together with the phosphatase EPM2A/laforin, appears to be involved in the clearance of toxic polyglucosan and protein aggregates via multiple pathways. In complex with EPM2A/laforin and HSP70, suppresses the cellular toxicity of misfolded proteins by promoting their degradation through the ubiquitin-proteasome system (UPS). Ubiquit…
KIF5A	3798	KIF5A	chr12	57943847	57978554	+	KIF5A	1032	Kinesin heavy chain isoform 5A; Microtubule-dependent motor required for slow axonal transport of neurofilament proteins (NFH, NFM and NFL). Can induce formation of neurite-like membrane protrusions in non-neuronal cells in a ZFYVE27-dependent manner. The ZFYVE27-KIF5A complex contributes to the vesicular transport of VAPA, VAPB, SURF4, RAB11A, RAB11B and RTN3 proteins in neurons; Belongs to the …
KIF22	3835	KIF22	chr16	29802034	29816706	+	KIF22	665	Kinesin-like protein KIF22; Kinesin family member that is involved in spindle formation and the movements of chromosomes during mitosis and meiosis. Binds to microtubules and to DNA (By similarity). Plays a role in congression of laterally attached chromosomes in NDC80- depleted cells; Kinesins
KPNA1	3836	KPNA1	chr3	122140748	122233786	-	KPNA1	538	Importin subunit alpha-5; Functions in nuclear protein import as an adapter protein for nuclear receptor KPNB1. Binds specifically and directly to substrates containing either a simple or bipartite NLS motif. Docking of the importin/substrate complex to the nuclear pore complex (NPC) is mediated by KPNB1 through binding to nucleoporin FxFG repeats and the complex is subsequently translocated thro…
KRT17	3872	KRT17	chr17	39775692	39780882	-	KRT17	432	Keratin, type I cytoskeletal 17; Type I keratin involved in the formation and maintenance of various skin appendages, specifically in determining shape and orientation of hair (By similarity). Required for the correct growth of hair follicles, in particular for the persistence of the anagen (growth) state (By similarity). Modulates the function of TNF-alpha in the specific context of hair cycling…
MYO18A	399687	MYO18A	chr17	27400528	27507407	-	MYO18A	2054	Unconventional myosin-XVIIIa; May link Golgi membranes to the cytoskeleton and participate in the tensile force required for vesicle budding from the Golgi. Thereby, may play a role in Golgi membrane trafficking and could indirectly give its flattened shape to the Golgi apparatus. Alternatively, in concert with LURAP1 and CDC42BPA/CDC42BPB, has been involved in modulating lamellar actomyosin retr…
LTBP3	4054	LTBP3	chr11	65306030	65326253	-	LTBP3	1303	Latent-transforming growth factor beta-binding protein 3; May be involved in the assembly, secretion and targeting of TGFB1 to sites at which it is stored and/or activated. May play critical roles in controlling and directing the activity of TGFB1. May have a structural role in the extracellular matrix (ECM); Belongs to the LTBP family
SH2D1A	4068	SH2D1A	chrX	123480132	123507010	+	SH2D1A	128	SH2 domain-containing protein 1A; Cytoplasmic adapter regulating receptors of the signaling lymphocytic activation molecule (SLAM) family such as SLAMF1, CD244, LY9, CD84, SLAMF6 and SLAMF7. In SLAM signaling seems to cooperate with SH2D1B/EAT-2. Initially it has been proposed that association with SLAMF1 prevents SLAMF1 binding to inhibitory effectors including INPP5D/SHIP1 and PTPN11/SHP-2. How…
MAP3K5	4217	MAP3K5	chr6	136878187	137113656	-	MAP3K5	1374	Mitogen-activated protein kinase kinase kinase 5; Serine/threonine kinase which acts as an essential component of the MAP kinase signal transduction pathway. Plays an important role in the cascades of cellular responses evoked by changes in the environment. Mediates signaling for determination of cell fate such as differentiation and survival. Plays a crucial role in the apoptosis signal transduc…
ASCL2	430	ASCL2	chr11	2289728	2292182	-	ASCL2	193	Achaete-scute homolog 2; AS-C proteins are involved in the determination of the neuronal precursors in the peripheral nervous system and the central nervous system; Basic helix-loop-helix proteins
ASPA	443	ASPA	chr17	3377404	3402700	+	ASPA	313	Aspartoacylase; Catalyzes the deacetylation of N-acetylaspartic acid (NAA) to produce acetate and L-aspartate. NAA occurs in high concentration in brain and its hydrolysis NAA plays a significant part in the maintenance of intact white matter. In other tissues it act as a scavenger of NAA from body fluids
NAGA	4668	NAGA	chr22	42454338	42466846	-	NAGA	411	Alpha-N-acetylgalactosaminidase; Removes terminal alpha-N-acetylgalactosamine residues from glycolipids and glycopeptides. Required for the breakdown of glycolipids
NDUFB8	4714	NDUFB8	chr10	102283497	102289636	-	NDUFB8	186	NADH dehydrogenase [ubiquinone] 1 beta subcomplex subunit 8, mitochondrial; Accessory subunit of the mitochondrial membrane respiratory chain NADH dehydrogenase (Complex I), that is believed not to be involved in catalysis. Complex I functions in the transfer of electrons from NADH to the respiratory chain. The immediate electron acceptor for the enzyme is believed to be ubiquinone
NDUFS5	4725	NDUFS5	chr1	39491967	39500308	+	NDUFS5	106	NADH dehydrogenase [ubiquinone] iron-sulfur protein 5; Accessory subunit of the mitochondrial membrane respiratory chain NADH dehydrogenase (Complex I), that is believed not to be involved in catalysis. Complex I functions in the transfer of electrons from NADH to the respiratory chain. The immediate electron acceptor for the enzyme is believed to be ubiquinone
NFIX	4784	NFIX	chr19	13106584	13209610	+	NFIX	441	Nuclear factor 1 X-type; Recognizes and binds the palindromic sequence 5'- TTGGCNNNNNGCCAA-3' present in viral and cellular promoters and in the origin of replication of adenovirus type 2. These proteins are individually capable of activating transcription and replication
P2RX5	5026	P2RX5	chr17	3576522	3599698	-	P2RX5	422	P2X purinoceptor 5; Receptor for ATP that acts as a ligand-gated ion channel; Minor histocompatibility antigens
AMDHD2	51005	AMDHD2	chr16	2570363	2580955	+	AMDHD2	594	N-acetylglucosamine-6-phosphate deacetylase; Hydrolyzes the N-glycolyl group from N- glycolylglucosamine 6-phosphate (GlcNGc-6-P) in the N- glycolylneuraminic acid (Neu5Gc) degradation pathway. Although human is not able to catalyze formation of Neu5Gc due to the inactive CMAHP enzyme, Neu5Gc is present in food and must be degraded; Belongs to the metallo-dependent hydrolases superfamily. NagA fa…
SDF4	51150	SDF4	chr1	1152288	1167447	-	SDF4	362	45 kDa calcium-binding protein; May regulate calcium-dependent activities in the endoplasmic reticulum lumen or post-ER compartment; Belongs to the CREC family
CYB5R2	51700	CYB5R2	chr11	7686326	7694994	-	CYB5R2	276	NADH-cytochrome b5 reductase 2; NADH-cytochrome b5 reductases are involved in desaturation and elongation of fatty acids, cholesterol biosynthesis, drug metabolism, and, in erythrocyte, methemoglobin reduction (By similarity). Responsible for NADH-dependent lucigenin chemiluminescence in spermatozoa by reducing both lucigenin and 2-[4-iodophenyl]-3-[4-nitrophenyl]-5-[2,4- disulfophenyl]-2H tetraz…
PGR	5241	PGR	chr11	100900355	101000544	-	PGR	933	Progesterone receptor; The steroid hormones and their receptors are involved in the regulation of eukaryotic gene expression and affect cellular proliferation and differentiation in target tissues. Depending on the isoform, progesterone receptor functions as transcriptional activator or repressor; Belongs to the nuclear hormone receptor family. NR3 subfamily
PHKG1	5260	PHKG1	chr7	56147976	56160689	-	PHKG1	419	Phosphorylase b kinase gamma catalytic chain, skeletal muscle/heart isoform; Catalytic subunit of the phosphorylase b kinase (PHK), which mediates the neural and hormonal regulation of glycogen breakdown (glycogenolysis) by phosphorylating and thereby activating glycogen phosphorylase. In vitro, phosphorylates PYGM, TNNI3, MAPT/TAU, GAP43 and NRGN/RC3 (By similarity)
ERRFI1	54206	ERRFI1	chr1	8071779	8086393	-	ERRFI1	462	ERBB receptor feedback inhibitor 1; Negative regulator of EGFR signaling in skin morphogenesis. Acts as a negative regulator for several EGFR family members, including ERBB2, ERBB3 and ERBB4. Inhibits EGFR catalytic activity by interfering with its dimerization. Inhibits autophosphorylation of EGFR, ERBB2 and ERBB4. Important for normal keratinocyte proliferation and differentiation. Plays a role…
LY6K	54742	LY6K	chr8	143781529	143785584	+	LY6K	165	Lymphocyte antigen 6K; Required for sperm migration into the oviduct and male fertility by controlling binding of sperm to zona pellucida (By similarity). May play a role in cell growth; LY6/PLAUR domain containing
DYM	54808	DYM	chr18	46570172	46987079	-	DYM	669	Dymeclin; Necessary for correct organization of Golgi apparatus. Involved in bone development; Belongs to the dymeclin family
ZDHHC4	55146	ZDHHC4	chr7	6617065	6628610	+	ZDHHC4	344	Probable palmitoyltransferase ZDHHC4; Zinc finger DHHC-type containing 4; Belongs to the DHHC palmitoyltransferase family
PPP2R3A	5523	PPP2R3A	chr3	135684515	135866752	+	PPP2R3A	1150	Serine/threonine-protein phosphatase 2A regulatory subunit B'' subunit alpha; The B regulatory subunit might modulate substrate selectivity and catalytic activity, and also might direct the localization of the catalytic enzyme to a particular subcellular compartment; EF-hand domain containing
LRRC59	55379	LRRC59	chr17	48458594	48474914	-	LRRC59	307	Leucine-rich repeat-containing protein 59; Required for nuclear import of FGF1, but not that of FGF2. Might regulate nuclear import of exogenous FGF1 by facilitating interaction with the nuclear import machinery and by transporting cytosolic FGF1 to, and possibly through, the nuclear pores
PRKAR1A	5573	PRKAR1A	chr17	66507921	66547457	+	PRKAR1A	381	cAMP-dependent protein kinase type I-alpha regulatory subunit; Regulatory subunit of the cAMP-dependent protein kinases involved in cAMP signaling in cells
ARFGAP1	55738	ARFGAP1	chr20	61904165	61921142	+	ARFGAP1	414	ADP-ribosylation factor GTPase-activating protein 1; GTPase-activating protein (GAP) for the ADP ribosylation factor 1 (ARF1). Involved in membrane trafficking and /or vesicle transport. Promotes hydrolysis of the ARF1-bound GTP and thus, is required for the dissociation of coat proteins from Golgi-derived membranes and vesicles, a prerequisite for vesicle's fusion with target compartment. Probab…
PRKG2	5593	PRKG2	chr4	82009837	82136218	-	PRKG2	762	cGMP-dependent protein kinase 2; Crucial regulator of intestinal secretion and bone growth (By similarity). Phosphorylates and activates CFTR on the plasma membrane. Plays a key role in intestinal secretion by regulating cGMP-dependent translocation of CFTR in jejunum (By similarity). Acts downstream of NMDAR to activate the plasma membrane accumulation of GRIA1/GLUR1 in synapse and increase syna…
PPAN	56342	PPAN	chr19	10216899	10221975	+	PPAN	473	Suppressor of SWI4 1 homolog; May have a role in cell growth
KCNK12	56660	KCNK12	chr2	47747915	47797470	-	KCNK12	430	Potassium channel subfamily K member 12; Probable potassium channel subunit. No channel activity observed in heterologous systems. May need to associate with another protein to form a functional channel (By similarity); Potassium two pore domain channel subfamily K
PCNP	57092	PCNP	chr3	101293042	101313281	+	PCNP	178	PEST proteolytic signal-containing nuclear protein; May be involved in cell cycle regulation
PSME1	5720	PSME1	chr14	24605378	24608176	+	PSME1	250	Proteasome activator complex subunit 1; Implicated in immunoproteasome assembly and required for efficient antigen processing. The PA28 activator complex enhances the generation of class I binding peptides by altering the cleavage pattern of the proteasome
PTGDS	5730	PTGDS	chr9	139869546	139876194	+	PTGDS	190	Prostaglandin-H2 D-isomerase; Catalyzes the conversion of PGH2 to PGD2, a prostaglandin involved in smooth muscle contraction/relaxation and a potent inhibitor of platelet aggregation. Involved in a variety of CNS functions, such as sedation, NREM sleep and PGE2-induced allodynia, and may have an anti-apoptotic role in oligodendrocytes. Binds small non-substrate lipophilic molecules, including bi…
NDRG2	57447	NDRG2	chr14	21484922	21539031	-	NDRG2	371	Protein NDRG2; Contributes to the regulation of the Wnt signaling pathway. Down-regulates CTNNB1-mediated transcriptional activation of target genes, such as CCND1, and may thereby act as tumor suppressor. May be involved in dendritic cell and neuron differentiation
CADM3	57863	CADM3	chr1	159141377	159172932	+	CADM3	432	Cell adhesion molecule 3; Involved in the cell-cell adhesion. Has both calcium- independent homophilic cell-cell adhesion activity and calcium- independent heterophilic cell-cell adhesion activity with IGSF4, NECTIN1 and NECTIN3. Interaction with EPB41L1 may regulate structure or function of cell-cell junctions (By similarity); C2-set domain containing
PXN	5829	PXN	chr12	120648242	120703574	-	PXN	605	Paxillin; Cytoskeletal protein involved in actin-membrane attachment at sites of cell adhesion to the extracellular matrix (focal adhesion); Belongs to the paxillin family
RAP1A	5906	RAP1A	chr1	112085055	112256101	+	RAP1A	184	Ras-related protein Rap-1A; Induces morphological reversion of a cell line transformed by a Ras oncogene. Counteracts the mitogenic function of Ras, at least partly because it can interact with Ras GAPs and RAF in a competitive manner. Together with ITGB1BP1, regulates KRIT1 localization to microtubules and membranes. Plays a role in nerve growth factor (NGF)-induced neurite outgrowth. Plays a ro…
AFAP1	60312	AFAP1	chr4	7760440	7941653	-	AFAP1	814	Actin filament-associated protein 1; Can cross-link actin filaments into both network and bundle structures (By similarity). May modulate changes in actin filament integrity and induce lamellipodia formation. May function as an adapter molecule that links other proteins, such as SRC and PKC to the actin cytoskeleton. Seems to play a role in the development and progression of prostate adenocarcino…
RPL3L	6123	RPL3L	chr16	1994580	2004679	-	RPL3L	407	Ribosomal protein L3 like; Belongs to the universal ribosomal protein uL3 family
RPL31	6160	RPL31	chr2	101618691	101636155	+	RPL31	128	Ribosomal protein L31
RYR1	6261	RYR1	chr19	38924340	39078204	+	RYR1	5038	Ryanodine receptor 1; Calcium channel that mediates the release of Ca(2+) from the sarcoplasmic reticulum into the cytoplasm and thereby plays a key role in triggering muscle contraction following depolarization of T-tubules. Repeated very high-level exercise increases the open probability of the channel and leads to Ca(2+) leaking into the cytoplasm. Can also mediate the release of Ca(2+) from i…
XYLT2	64132	XYLT2	chr17	48423393	48438512	+	XYLT2	865	Xylosyltransferase 2; Involved in the formation of heparan sulfate and chondroitin sulfate proteoglycans. Probably catalyzes the first step in biosynthesis of glycosaminoglycan. Transfers D-xylose from UDP-D-xylose to specific serine residues of the core protein. Initial enzyme in the biosynthesis of chondroitin sulfate and dermatan sulfate proteoglycans in fibroblasts and chondrocytes (By simila…
SH3GL2	6456	SH3GL2	chr9	17578953	17797122	+	SH3GL2	352	Endophilin-A1; Implicated in synaptic vesicle endocytosis. May recruit other proteins to membranes with high curvature. Required for BDNF-dependent dendrite outgrowth. Cooperates with SH3GL2 to mediate BDNF-NTRK2 early endocytic trafficking and signaling from early endosomes; N-BAR domain containing
DDX31	64794	DDX31	chr9	135469676	135545788	-	DDX31	851	Probable ATP-dependent RNA helicase DDX31; Probable ATP-dependent RNA helicase (By similarity). Plays a role in ribosome biogenesis and TP53/p53 regulation through its interaction with NPM1; Belongs to the DEAD box helicase family. DDX31/DBP7 subfamily
SPATA20	64847	SPATA20	chr17	48620419	48633213	+	SPATA20	802	Spermatogenesis-associated protein 20; May play a role in fertility regulation
CCDC71	64925	CCDC71	chr3	49199968	49203785	-	CCDC71	467	Coiled-coil domain containing 71
SNAPC2	6618	SNAPC2	chr19	7985194	7988136	+	SNAPC2	334	snRNA-activating protein complex subunit 2; Part of the SNAPc complex required for the transcription of both RNA polymerase II and III small-nuclear RNA genes. Binds to the proximal sequence element (PSE), a non-TATA-box basal promoter element common to these 2 types of genes. Recruits TBP and BRF2 to the U6 snRNA TATA box
SPRR2E	6704	SPRR2E	chr1	153065611	153067001	-	SPRR2E	72	Small proline-rich protein 2E; Cross-linked envelope protein of keratinocytes. It is a keratinocyte protein that first appears in the cell cytosol, but ultimately becomes cross-linked to membrane proteins by transglutaminase. All that results in the formation of an insoluble envelope beneath the plasma membrane; Small proline rich proteins
SULT1C2	6819	SULT1C2	chr2	108905095	108926371	+	SULT1C2	307	Sulfotransferase 1C2; Sulfotransferase that utilizes 3'-phospho-5'-adenylyl sulfate (PAPS) as sulfonate donor to catalyze the sulfate conjugation of drugs, xenobiotic compounds, hormones, and neurotransmitters. May be involved in the activation of carcinogenic hydroxylamines. Shows activity towards p-nitrophenol and N-hydroxy-2-acetylamino-fluorene (N-OH-2AAF); Sulfotransferases, cytosolic
PPAN-P2RY11	692312	PPAN-P2RY11	chr19	10216899	10226064	+	PPAN	473	Suppressor of SWI4 1 homolog; May have a role in cell growth
PPAN-P2RY11	692312	PPAN-P2RY11	chr19	10216899	10226064	+	ENSG00000243207	794	PPAN-P2RY11 readthrough; Belongs to the G-protein coupled receptor 1 family
MIR564	693149	MIR564	chr3	44903380	44903473	+	NA	NA	NA
TCF15	6939	TCF15	chr20	584637	590910	-	TCF15	199	Transcription factor 15; May function as an early transcriptional regulator, involved in the patterning of the mesoderm and in lineage determination of cell types derived from the mesoderm; Basic helix-loop-helix proteins
TERT	7015	TERT	chr5	1253287	1295162	-	TERT	1132	Telomerase reverse transcriptase; Telomerase is a ribonucleoprotein enzyme essential for the replication of chromosome termini in most eukaryotes. Active in progenitor and cancer cells. Inactive, or very low activity, in normal somatic cells. Catalytic component of the teleromerase holoenzyme complex whose main activity is the elongation of telomeres by acting as a reverse transcriptase that adds…
C1QC	714	C1QC	chr1	22970118	22974603	+	C1QC	245	Complement C1q subcomponent subunit C; C1q associates with the proenzymes C1r and C1s to yield C1, the first component of the serum complement system. The collagen-like regions of C1q interact with the Ca(2+)-dependent C1r(2)C1s(2) proenzyme complex, and efficient activation of C1 takes place on interaction of the globular heads of C1q with the Fc regions of IgG or IgM antibody present in immune …
UPK2	7379	UPK2	chr11	118827008	118829269	+	UPK2	184	Uroplakin-2; Component of the asymmetric unit membrane (AUM); a highly specialized biomembrane elaborated by terminally differentiated urothelial cells. May play an important role in regulating the assembly of the AUM (By similarity)
VGF	7425	VGF	chr7	100805790	100808852	-	VGF	615	Neurosecretory protein VGF; May be involved in the regulation of cell-cell interactions or in synatogenesis during the maturation of the nervous system; Granins
ZIC1	7545	ZIC1	chr3	147127181	147134506	+	ZIC1	447	Zinc finger protein ZIC 1; Acts as a transcriptional activator. Involved in neurogenesis. Plays important roles in the early stage of organogenesis of the CNS, as well as during dorsal spinal cord development and maturation of the cerebellum. Involved in the spatial distribution of mossy fiber (MF) neurons within the pontine gray nucleus (PGN). Plays a role in the regulation of MF axon pathway ch…
ZNF177	7730	ZNF177	chr19	9473696	9493293	+	ZNF177	481	Zinc finger protein 177; May be involved in transcriptional regulation; Belongs to the krueppel C2H2-type zinc-finger protein family
ZNF177	7730	ZNF177	chr19	9473696	9493293	+	ENSG00000270011	481	ZNF559-ZNF177 readthrough; May be involved in transcriptional regulation; Belongs to the krueppel C2H2-type zinc-finger protein family
KCNAB1	7881	KCNAB1	chr3	155838337	156256927	+	KCNAB1	419	Voltage-gated potassium channel subunit beta-1; Cytoplasmic potassium channel subunit that modulates the characteristics of the channel-forming alpha-subunits. Modulates action potentials via its effect on the pore-forming alpha subunits (By similarity). Promotes expression of the pore-forming alpha subunits at the cell membrane, and thereby increases channel activity (By similarity). Mediates cl…
TTPAL	79183	TTPAL	chr20	43104526	43123244	+	TTPAL	342	Alpha-tocopherol transfer protein-like; May act as a protein that binds a hydrophobic ligand
LIMD2	80774	LIMD2	chr17	61773249	61778045	-	LIMD2	127	LIM domain-containing protein 2; Acts as an activator of the protein-kinase ILK, thereby regulating cell motility; LIM domain containing
TMEM163	81615	TMEM163	chr2	135213330	135525334	-	TMEM163	289	Transmembrane protein 163; May bind zinc and other divalent cations and recruit them to vesicular organelles
NAA10	8260	NAA10	chrX	153195280	153200607	-	NAA10	235	N-alpha-acetyltransferase 10; Catalytic subunit of the N-terminal acetyltransferase A (NatA) complex which displays alpha (N-terminal) acetyltransferase activity. Acetylates amino termini that are devoid of initiator methionine. The alpha (N-terminal) acetyltransferase activity may be important for vascular, hematopoietic and neuronal growth and development. Without NAA15, displays epsilon (inter…
FZD9	8326	FZD9	chr7	72848109	72850450	+	FZD9	591	Frizzled-9; Receptor for WNT2 that is coupled to the beta-catenin canonical signaling pathway, which leads to the activation of disheveled proteins, inhibition of GSK-3 kinase, nuclear accumulation of beta-catenin and activation of Wnt target genes (By similarity). Plays a role in neuromuscular junction (NMJ) assembly by negatively regulating the clustering of acetylcholine receptors (AChR) throu…
TBC1D10A	83874	TBC1D10A	chr22	30687979	30722955	-	TBC1D10A	515	TBC1 domain family member 10A; Acts as GTPase-activating protein for RAB27A, but not for RAB2A, RAB3A, nor RAB4A
RHBDD1	84236	RHBDD1	chr2	227700671	227863923	+	RHBDD1	315	Rhomboid-related protein 4; Intramembrane-cleaving serine protease that cleaves single transmembrane or multi-pass membrane proteins in the hydrophobic plane of the membrane, luminal loops and juxtamembrane regions. Involved in regulated intramembrane proteolysis and the subsequent release of functional polypeptides from their membrane anchors. Functional component of endoplasmic reticulum-associ…
GHDC	84514	GHDC	chr17	40341105	40346550	-	GHDC	530	GH3 domain-containing protein; GH3 domain containing; Belongs to the GH3 family
CBX2	84733	CBX2	chr17	77751977	77761449	+	CBX2	532	Chromobox protein homolog 2; Component of a Polycomb group (PcG) multiprotein PRC1- like complex, a complex class required to maintain the transcriptionally repressive state of many genes, including Hox genes, throughout development. PcG PRC1 complex acts via chromatin remodeling and modification of histones; it mediates monoubiquitination of histone H2A 'Lys-119', rendering chromatin heritably c…
ZNF577	84765	ZNF577	chr19	52359056	52394145	-	ZNF577	485	Zinc finger protein 577; May be involved in transcriptional regulation; Zinc fingers C2H2-type
ABHD14B	84836	ABHD14B	chr3	52002526	52017425	-	ABHD14B	210	Protein ABHD14B; Has hydrolase activity towards p-nitrophenyl butyrate (in vitro). May activate transcription; Abhydrolase domain containing
PKP4	8502	PKP4	chr2	159313476	159537940	+	PKP4	1192	Plakophilin-4; Plays a role as a regulator of Rho activity during cytokinesis. May play a role in junctional plaques; Armadillo repeat containing
CNTNAP1	8506	CNTNAP1	chr17	40834632	40852011	+	CNTNAP1	1384	Contactin-associated protein 1; Required, with CNTNAP2, for radial and longitudinal organization of myelinated axons. Plays a role in the formation of functional distinct domains critical for saltatory conduction of nerve impulses in myelinated nerve fibers. Demarcates the paranodal region of the axo-glial junction. In association with contactin involved in the signaling between axons and myelina…
TCAP	8557	TCAP	chr17	37821599	37822807	+	TCAP	167	Telethonin; Muscle assembly regulating factor. Mediates the antiparallel assembly of titin (TTN) molecules at the sarcomeric Z-disk
RUNX2	860	RUNX2	chr6	45296054	45518819	+	RUNX2	521	Runt-related transcription factor 2; Transcription factor involved in osteoblastic differentiation and skeletal morphogenesis. Essential for the maturation of osteoblasts and both intramembranous and endochondral ossification. CBF binds to the core site, 5'-PYGPYGGT-3', of a number of enhancers and promoters, including murine leukemia virus, polyomavirus enhancer, T-cell receptor enhancers, osteo…
DPM2	8818	DPM2	chr9	130697374	130700763	-	DPM2	84	Dolichol phosphate-mannose biosynthesis regulatory protein; Regulates the biosynthesis of dolichol phosphate- mannose. Regulatory subunit of the dolichol-phosphate mannose (DPM) synthase complex; essential for the ER localization and stable expression of DPM1. When associated with the GPI-GlcNAc transferase (GPI-GnT) complex enhances but is not essential for its activity
MBD4	8930	MBD4	chr3	129149787	129159022	-	MBD4	580	Methyl-CpG-binding domain protein 4; Mismatch-specific DNA N-glycosylase involved in DNA repair. Has thymine glycosylase activity and is specific for G:T mismatches within methylated and unmethylated CpG sites. Can also remove uracil or 5-fluorouracil in G:U mismatches. Has no lyase activity. Was first identified as methyl-CpG-binding protein
TGIF2LX	90316	TGIF2LX	chrX	89176940	89177882	+	TGIF2LX	241	Homeobox protein TGIF2LX; May have a transcription role in testis; TALE class homeoboxes and pseudogenes
AIP	9049	AIP	chr11	67250505	67258579	+	AIP	330	AH receptor-interacting protein; May play a positive role in AHR-mediated (aromatic hydrocarbon receptor) signaling, possibly by influencing its receptivity for ligand and/or its nuclear targeting; FKBP prolyl isomerases
KCNQ4	9132	KCNQ4	chr1	41249684	41306124	+	KCNQ4	695	Potassium voltage-gated channel subfamily KQT member 4; Probably important in the regulation of neuronal excitability. May underlie a potassium current involved in regulating the excitability of sensory cells of the cochlea. KCNQ4 channels are blocked by linopirdin, XE991 and bepridil, whereas clofilium is without significant effect. Muscarinic agonist oxotremorine-M strongly suppress KCNQ4 curre…
SYNGR2	9144	SYNGR2	chr17	76164671	76169009	+	SYNGR2	224	Synaptogyrin-2; May play a role in regulated exocytosis. In neuronal cells, modulates the localization of synaptophysin/SYP into synaptic-like microvesicles and may therefore play a role in the formation and/or the maturation of this vesicles. May also play a role in GLUT4 storage and transport to the plasma membrane; Belongs to the synaptogyrin family
KCNAB3	9196	KCNAB3	chr17	7825177	7832753	-	KCNAB3	404	Voltage-gated potassium channel subunit beta-3; Accessory potassium channel protein which modulates the activity of the pore-forming alpha subunit. Alters the functional properties of Kv1.5; Aldo-keto reductases
CD5	921	CD5	chr11	60869930	60895323	+	CD5	495	T-cell surface glycoprotein CD5; May act as a receptor in regulating T-cell proliferation; CD molecules
NAPSA	9476	NAPSA	chr19	50861734	50868931	-	NAPSA	420	Napsin-A; May be involved in processing of pneumocyte surfactant precursors
ACY1	95	ACY1	chr3	52017300	52023218	+	ACY1	408	Aminoacylase-1; Involved in the hydrolysis of N-acylated or N-acetylated amino acids (except L-aspartate); Belongs to the peptidase M20A family
EIF4A3	9775	EIF4A3	chr17	78109013	78120982	-	EIF4A3	411	Eukaryotic initiation factor 4A-III; ATP-dependent RNA helicase. Core component of the splicing-dependent multiprotein exon junction complex (EJC) deposited at splice junctions on mRNAs. The EJC is a dynamic structure consisting of core proteins and several peripheral nuclear and cytoplasmic associated factors that join the complex only transiently either during EJC assembly or during subsequent …
PSMD6	9861	PSMD6	chr3	63996225	64009686	-	PSMD6	442	Proteasome 26S subunit, non-ATPase 6
ZNF177	100529215	ZNF559-ZNF177	chr19	9434902	9493293	+	ZNF177	481	Zinc finger protein 177; May be involved in transcriptional regulation; Belongs to the krueppel C2H2-type zinc-finger protein family
FAM46B	115572	TENT5B	chr1	27331511	27339333	-	FAM46B	425	Putative nucleotidyltransferase FAM46B; Probable nucleotidyltransferase that may act as a non- canonical poly(A) RNA polymerase
FAM109A	144717	PHETA1	chr12	111798455	111806925	-	FAM109A	262	Sesquipedalian-1; Plays a role in endocytic trafficking. Required for receptor recycling from endosomes, both to the trans-Golgi network and the plasma membrane; Pleckstrin homology domain containing
HKR1	284459	ZNF875	chr19	37803739	37855357	+	HKR1	659	Krueppel-related zinc finger protein 1; May be involved in transcriptional regulation; Zinc fingers C2H2-type
ZCCHC16	340595	RTL4	chrX	111326253	111700473	+	ZCCHC16	310	Retrotransposon Gag-like protein 4; Involved in cognitive function in the brain, possibly via the noradrenergic system
FBXO18	84893	FBH1	chr10	5931535	5979558	+	FBXO18	1094	F-box DNA helicase 1; 3'-5' DNA helicase and substrate-recognition component of the SCF(FBXO18) E3 ubiquitin ligase complex that plays a key role in response to stalled/damaged replication forks. Involved in genome maintenance by acting as an anti-recombinogenic helicase and preventing extensive strand exchange during homologous recombination: promotes RAD51 filament dissolution from stalled fork…
MGC29506	NA	NA	NA	NA	NA	NA	NA	NA	NA
C9ORF64	NA	NA	NA	NA	NA	NA	NA	NA	NA
ZNF167	NA	NA	NA	NA	NA	NA	NA	NA	NA
C13ORF33	NA	NA	NA	NA	NA	NA	NA	NA	NA
C17ORF79	NA	NA	NA	NA	NA	NA	NA	NA	NA
LASS3	NA	NA	NA	NA	NA	NA	NA	NA	NA
C8ORF31	NA	NA	NA	NA	NA	NA	NA	NA	NA
C10ORF99	NA	NA	NA	NA	NA	NA	NA	NA	NA
ODZ1	NA	NA	NA	NA	NA	NA	NA	NA	NA
MOBKL2C	NA	NA	NA	NA	NA	NA	NA	NA	NA
