# Supplementary material for: eClock: An ensemble-based method to accurately predict ages with a biased distribution from DNA methylation data
Source: PLoS One. 2022 May 6;17(5):e0267349. doi: 10.1371/journal.pone.0267349 (PMC9075636; doi:10.1371/journal.pone.0267349)
Supplement: S3 Table — (XLSX) [file pone.0267349.s012.xlsx]

## Sheet: Sheet1
Table S3. Lifespan age relevant DMRs selected from the 450K brain dataset by the three models.
DMR annotation result (to probe) for balanced model with DMRs as features
DMR	chr	DMR_start	DMR_end	Probe_num	Probe	Probe_pos	Probe_strand	Islands_Name	Relation_to_Island
DMR1004	chr1	2878455	2878813	2	cg16298813	2878455	+	chr1:2876545-2876808	S_Shore
DMR1004	chr1	2878455	2878813	2	cg02576892	2878813	-	chr1:2876545-2876808	S_Shelf
DMR4236	chr1	21044031	21044945	12	cg15613048	21044031	-	chr1:21043832-21044771	Island
DMR4236	chr1	21044031	21044945	12	cg09793172	21044101	+	chr1:21043832-21044771	Island
DMR4236	chr1	21044031	21044945	12	cg08890418	21044141	+	chr1:21043832-21044771	Island
DMR4236	chr1	21044031	21044945	12	cg21184320	21044207	+	chr1:21043832-21044771	Island
DMR4236	chr1	21044031	21044945	12	cg04123845	21044321	-	chr1:21043832-21044771	Island
DMR4236	chr1	21044031	21044945	12	cg02097443	21044327	-	chr1:21043832-21044771	Island
DMR4236	chr1	21044031	21044945	12	cg23677039	21044685	+	chr1:21043832-21044771	Island
DMR4236	chr1	21044031	21044945	12	cg01054622	21044691	+	chr1:21043832-21044771	Island
DMR4236	chr1	21044031	21044945	12	cg22527425	21044753	+	chr1:21043832-21044771	Island
DMR4236	chr1	21044031	21044945	12	cg05356564	21044770	+	chr1:21043832-21044771	Island
DMR4236	chr1	21044031	21044945	12	cg18486150	21044874	+	chr1:21043832-21044771	S_Shore
DMR4236	chr1	21044031	21044945	12	cg05129477	21044945	+	chr1:21043832-21044771	S_Shore
DMR7449	chr1	45451736	45453003	10	cg18017573	45451736	+	chr1:45452037-45452444	N_Shore
DMR7449	chr1	45451736	45453003	10	cg05177851	45451992	-	chr1:45452037-45452444	N_Shore
DMR7449	chr1	45451736	45453003	10	cg05654404	45452166	+	chr1:45452037-45452444	Island
DMR7449	chr1	45451736	45453003	10	cg03229887	45452240	+	chr1:45452037-45452444	Island
DMR7449	chr1	45451736	45453003	10	cg13950210	45452319	-	chr1:45452037-45452444	Island
DMR7449	chr1	45451736	45453003	10	cg12044615	45452509	-	chr1:45452037-45452444	S_Shore
DMR7449	chr1	45451736	45453003	10	cg02586249	45452521	-	chr1:45452037-45452444	S_Shore
DMR7449	chr1	45451736	45453003	10	cg14611683	45452580	-	chr1:45452037-45452444	S_Shore
DMR7449	chr1	45451736	45453003	10	cg16604218	45452605	+	chr1:45452037-45452444	S_Shore
DMR7449	chr1	45451736	45453003	10	cg07424440	45453003	+	chr1:45452037-45452444	S_Shore
DMR8336	chr1	55522013	55522543	3	cg20245116	55522013	-		OpenSea
DMR8336	chr1	55522013	55522543	3	cg13462158	55522104	+		OpenSea
DMR8336	chr1	55522013	55522543	3	cg18864358	55522543	-		OpenSea
DMR15915	chr1	200885736	200885736	1	cg10894991	200885736	+		OpenSea
DMR24352	chr10	69872166	69872166	1	cg07824800	69872166	-		OpenSea
DMR31245	chr11	2481206	2482929	23	cg27115973	2481206	-		OpenSea
DMR31245	chr11	2481206	2482929	23	cg06159548	2481370	+		OpenSea
DMR31245	chr11	2481206	2482929	23	cg26524638	2481449	-		OpenSea
DMR31245	chr11	2481206	2482929	23	cg03600094	2481475	-		OpenSea
DMR31245	chr11	2481206	2482929	23	cg25976755	2481495	-		OpenSea
DMR31245	chr11	2481206	2482929	23	cg17341170	2481545	-		OpenSea
DMR31245	chr11	2481206	2482929	23	cg25513073	2481641	+		OpenSea
DMR31245	chr11	2481206	2482929	23	cg03365111	2481857	-		OpenSea
DMR31245	chr11	2481206	2482929	23	cg16145209	2481909	-		OpenSea
DMR31245	chr11	2481206	2482929	23	cg23968213	2481965	-		OpenSea
DMR31245	chr11	2481206	2482929	23	cg03170016	2482142	-		OpenSea
DMR31245	chr11	2481206	2482929	23	cg25741120	2482223	-		OpenSea
DMR31245	chr11	2481206	2482929	23	cg03118430	2482233	-		OpenSea
DMR31245	chr11	2481206	2482929	23	cg26709929	2482240	-		OpenSea
DMR31245	chr11	2481206	2482929	23	cg17291157	2482284	-		OpenSea
DMR31245	chr11	2481206	2482929	23	cg07210454	2482303	-		OpenSea
DMR31245	chr11	2481206	2482929	23	cg13840782	2482394	-		OpenSea
DMR31245	chr11	2481206	2482929	23	cg09393494	2482401	-		OpenSea
DMR31245	chr11	2481206	2482929	23	cg25946538	2482531	+		OpenSea
DMR31245	chr11	2481206	2482929	23	cg11878045	2482536	+		OpenSea
DMR31245	chr11	2481206	2482929	23	cg25266888	2482594	-		OpenSea
DMR31245	chr11	2481206	2482929	23	cg23801748	2482735	-		OpenSea
DMR31245	chr11	2481206	2482929	23	cg27639104	2482929	-		OpenSea
DMR35887	chr11	64424455	64424455	1	cg16958106	64424455	-	chr11:64428238-64428459	N_Shelf
DMR41688	chr11	131761763	131761763	1	cg06962970	131761763	-		OpenSea
DMR45978	chr12	53894418	53895436	13	cg14903309	53894418	+	chr12:53894450-53895313	N_Shore
DMR45978	chr12	53894418	53895436	13	cg16615518	53894477	+	chr12:53894450-53895313	Island
DMR45978	chr12	53894418	53895436	13	cg12372788	53894673	+	chr12:53894450-53895313	Island
DMR45978	chr12	53894418	53895436	13	cg05384834	53894692	-	chr12:53894450-53895313	Island
DMR45978	chr12	53894418	53895436	13	cg01833398	53894760	-	chr12:53894450-53895313	Island
DMR45978	chr12	53894418	53895436	13	cg08246275	53895069	-	chr12:53894450-53895313	Island
DMR45978	chr12	53894418	53895436	13	cg10530362	53895076	-	chr12:53894450-53895313	Island
DMR45978	chr12	53894418	53895436	13	cg22265988	53895176	-	chr12:53894450-53895313	Island
DMR45978	chr12	53894418	53895436	13	cg22559639	53895182	-	chr12:53894450-53895313	Island
DMR45978	chr12	53894418	53895436	13	cg00910333	53895283	-	chr12:53894450-53895313	Island
DMR45978	chr12	53894418	53895436	13	cg04660357	53895291	-	chr12:53894450-53895313	Island
DMR45978	chr12	53894418	53895436	13	cg05956890	53895312	+	chr12:53894450-53895313	Island
DMR45978	chr12	53894418	53895436	13	cg03660326	53895436	-	chr12:53893195-53893610	S_Shore
DMR48271	chr12	95941571	95943114	10	cg03162823	95941571	-	chr12:95941906-95942979	N_Shore
DMR48271	chr12	95941571	95943114	10	cg23982858	95941869	-	chr12:95941906-95942979	N_Shore
DMR48271	chr12	95941571	95943114	10	cg00927554	95941920	-	chr12:95941906-95942979	Island
DMR48271	chr12	95941571	95943114	10	cg22538054	95941988	+	chr12:95941906-95942979	Island
DMR48271	chr12	95941571	95943114	10	cg03308628	95942287	+	chr12:95941906-95942979	Island
DMR48271	chr12	95941571	95943114	10	cg22802813	95942761	+	chr12:95941906-95942979	Island
DMR48271	chr12	95941571	95943114	10	cg17368254	95942847	+	chr12:95941906-95942979	Island
DMR48271	chr12	95941571	95943114	10	cg13879483	95942907	+	chr12:95941906-95942979	Island
DMR48271	chr12	95941571	95943114	10	cg07783282	95942964	-	chr12:95941906-95942979	Island
DMR48271	chr12	95941571	95943114	10	cg09883286	95943114	-	chr12:95941906-95942979	S_Shore
DMR50238	chr12	120868392	120868468	2	cg21341785	120868392	-		OpenSea
DMR50238	chr12	120868392	120868468	2	cg04880546	120868468	+		OpenSea
DMR50376	chr12	121837283	121838557	14	cg11292044	121837283	+	chr12:121837380-121838396	N_Shore
DMR50376	chr12	121837283	121838557	14	cg17512843	121837458	+	chr12:121837380-121838396	Island
DMR50376	chr12	121837283	121838557	14	cg17847329	121837518	-	chr12:121837380-121838396	Island
DMR50376	chr12	121837283	121838557	14	cg03512355	121837704	+	chr12:121837380-121838396	Island
DMR50376	chr12	121837283	121838557	14	cg17104900	121837726	+	chr12:121837380-121838396	Island
DMR50376	chr12	121837283	121838557	14	cg03064241	121837728	+	chr12:121837380-121838396	Island
DMR50376	chr12	121837283	121838557	14	cg17297653	121837761	+	chr12:121837380-121838396	Island
DMR50376	chr12	121837283	121838557	14	cg00111436	121837826	-	chr12:121837380-121838396	Island
DMR50376	chr12	121837283	121838557	14	cg19051225	121837829	-	chr12:121837380-121838396	Island
DMR50376	chr12	121837283	121838557	14	cg20459332	121837991	-	chr12:121837380-121838396	Island
DMR50376	chr12	121837283	121838557	14	cg09926889	121838009	-	chr12:121837380-121838396	Island
DMR50376	chr12	121837283	121838557	14	cg01474481	121838152	-	chr12:121837380-121838396	Island
DMR50376	chr12	121837283	121838557	14	cg17914881	121838395	+	chr12:121837380-121838396	Island
DMR50376	chr12	121837283	121838557	14	cg23860263	121838557	+	chr12:121837380-121838396	S_Shore
DMR52837	chr13	26625089	26626134	10	cg23142799	26625089	-	chr13:26624725-26626265	Island
DMR52837	chr13	26625089	26626134	10	cg00099976	26625273	+	chr13:26624725-26626265	Island
DMR52837	chr13	26625089	26626134	10	cg00109356	26625307	+	chr13:26624725-26626265	Island
DMR52837	chr13	26625089	26626134	10	cg08386692	26625317	+	chr13:26624725-26626265	Island
DMR52837	chr13	26625089	26626134	10	cg09668400	26625325	+	chr13:26624725-26626265	Island
DMR52837	chr13	26625089	26626134	10	cg17830985	26625359	-	chr13:26624725-26626265	Island
DMR52837	chr13	26625089	26626134	10	cg03099431	26625396	-	chr13:26624725-26626265	Island
DMR52837	chr13	26625089	26626134	10	cg16572375	26625766	+	chr13:26624725-26626265	Island
DMR52837	chr13	26625089	26626134	10	cg02126117	26626092	-	chr13:26624725-26626265	Island
DMR52837	chr13	26625089	26626134	10	cg20193324	26626134	+	chr13:26624725-26626265	Island
DMR54853	chr13	60970210	60971635	16	cg03447530	60970210	-	chr13:60970403-60972045	N_Shore
DMR54853	chr13	60970210	60971635	16	cg23103367	60970259	+	chr13:60970403-60972045	N_Shore
DMR54853	chr13	60970210	60971635	16	cg19937698	60970319	-	chr13:60970403-60972045	N_Shore
DMR54853	chr13	60970210	60971635	16	cg23767211	60970404	-	chr13:60970403-60972045	Island
DMR54853	chr13	60970210	60971635	16	cg22045829	60970476	-	chr13:60970403-60972045	Island
DMR54853	chr13	60970210	60971635	16	cg26737458	60970478	-	chr13:60970403-60972045	Island
DMR54853	chr13	60970210	60971635	16	cg01557749	60970566	+	chr13:60970403-60972045	Island
DMR54853	chr13	60970210	60971635	16	cg05666423	60970705	+	chr13:60970403-60972045	Island
DMR54853	chr13	60970210	60971635	16	cg18522102	60970987	-	chr13:60970403-60972045	Island
DMR54853	chr13	60970210	60971635	16	cg10765900	60971006	-	chr13:60970403-60972045	Island
DMR54853	chr13	60970210	60971635	16	cg20944895	60971008	+	chr13:60970403-60972045	Island
DMR54853	chr13	60970210	60971635	16	cg00319567	60971258	-	chr13:60970403-60972045	Island
DMR54853	chr13	60970210	60971635	16	cg25066583	60971266	+	chr13:60970403-60972045	Island
DMR54853	chr13	60970210	60971635	16	cg07668623	60971344	+	chr13:60970403-60972045	Island
DMR54853	chr13	60970210	60971635	16	cg12552766	60971347	+	chr13:60970403-60972045	Island
DMR54853	chr13	60970210	60971635	16	cg22518630	60971635	-	chr13:60970403-60972045	Island
DMR57577	chr14	21100442	21101750	8	cg05119363	21100442	-	chr14:21100838-21101043	N_Shore
DMR57577	chr14	21100442	21101750	8	cg18415585	21100888	-	chr14:21100838-21101043	Island
DMR57577	chr14	21100442	21101750	8	cg14342714	21100964	-	chr14:21100838-21101043	Island
DMR57577	chr14	21100442	21101750	8	cg01762070	21101007	+	chr14:21100838-21101043	Island
DMR57577	chr14	21100442	21101750	8	cg15904764	21101308	-	chr14:21100838-21101043	S_Shore
DMR57577	chr14	21100442	21101750	8	cg06916894	21101402	+	chr14:21100838-21101043	S_Shore
DMR57577	chr14	21100442	21101750	8	cg21188491	21101440	-	chr14:21100838-21101043	S_Shore
DMR57577	chr14	21100442	21101750	8	cg07102210	21101750	-	chr14:21100838-21101043	S_Shore
DMR71569	chr16	1506028	1506482	3	cg00133234	1506028	+	chr16:1505976-1506202	Island
DMR71569	chr16	1506028	1506482	3	cg09067117	1506253	-	chr16:1507355-1507653	N_Shore
DMR71569	chr16	1506028	1506482	3	cg07264401	1506482	+	chr16:1507355-1507653	N_Shore
DMR73107	chr16	12071430	12072256	3	cg03082108	12071430	-	chr16:12070257-12070870	S_Shore
DMR73107	chr16	12071430	12072256	3	cg08957564	12071814	-	chr16:12070257-12070870	S_Shore
DMR73107	chr16	12071430	12072256	3	cg06865119	12072256	+	chr16:12070257-12070870	S_Shore
DMR79189	chr16	88807658	88807933	5	cg26539522	88807658	-	chr16:88803802-88804112	S_Shelf
DMR79189	chr16	88807658	88807933	5	cg07995319	88807687	-	chr16:88803802-88804112	S_Shelf
DMR79189	chr16	88807658	88807933	5	cg05544885	88807707	-	chr16:88803802-88804112	S_Shelf
DMR79189	chr16	88807658	88807933	5	cg00570849	88807871	-	chr16:88803802-88804112	S_Shelf
DMR79189	chr16	88807658	88807933	5	cg09521490	88807933	+	chr16:88803802-88804112	S_Shelf
DMR91149	chr18	33529997	33530560	6	cg00628788	33529997	+	chr18:33529928-33530516	Island
DMR91149	chr18	33529997	33530560	6	cg13229850	33530052	+	chr18:33529928-33530516	Island
DMR91149	chr18	33529997	33530560	6	cg25893004	33530184	+	chr18:33529928-33530516	Island
DMR91149	chr18	33529997	33530560	6	cg16803083	33530342	-	chr18:33529928-33530516	Island
DMR91149	chr18	33529997	33530560	6	cg22707085	33530509	-	chr18:33529928-33530516	Island
DMR91149	chr18	33529997	33530560	6	cg15686064	33530560	-	chr18:33529928-33530516	S_Shore
DMR91159	chr18	33708647	33710235	17	cg11826685	33708647	-	chr18:33708919-33710236	N_Shore
DMR91159	chr18	33708647	33710235	17	cg08803129	33708920	-	chr18:33708919-33710236	Island
DMR91159	chr18	33708647	33710235	17	cg25426722	33708991	+	chr18:33708919-33710236	Island
DMR91159	chr18	33708647	33710235	17	cg11951604	33709151	+	chr18:33708919-33710236	Island
DMR91159	chr18	33708647	33710235	17	cg21467513	33709444	+	chr18:33708919-33710236	Island
DMR91159	chr18	33708647	33710235	17	cg02122913	33709455	+	chr18:33708919-33710236	Island
DMR91159	chr18	33708647	33710235	17	cg20489749	33709497	-	chr18:33708919-33710236	Island
DMR91159	chr18	33708647	33710235	17	cg12339809	33709507	-	chr18:33708919-33710236	Island
DMR91159	chr18	33708647	33710235	17	cg07000989	33709734	-	chr18:33708919-33710236	Island
DMR91159	chr18	33708647	33710235	17	cg18301624	33709784	-	chr18:33708919-33710236	Island
DMR91159	chr18	33708647	33710235	17	cg00164542	33709842	-	chr18:33708919-33710236	Island
DMR91159	chr18	33708647	33710235	17	cg21840888	33709847	-	chr18:33708919-33710236	Island
DMR91159	chr18	33708647	33710235	17	cg12954646	33709853	-	chr18:33708919-33710236	Island
DMR91159	chr18	33708647	33710235	17	cg24525646	33709861	-	chr18:33708919-33710236	Island
DMR91159	chr18	33708647	33710235	17	cg03278924	33709863	-	chr18:33708919-33710236	Island
DMR91159	chr18	33708647	33710235	17	cg27332026	33709893	-	chr18:33708919-33710236	Island
DMR91159	chr18	33708647	33710235	17	cg20839219	33710235	+	chr18:33708919-33710236	Island
DMR92250	chr18	76738478	76739559	6	cg17299899	76738478	-	chr18:76737005-76741244	Island
DMR92250	chr18	76738478	76739559	6	cg01692233	76738717	+	chr18:76737005-76741244	Island
DMR92250	chr18	76738478	76739559	6	cg21779611	76738999	+	chr18:76737005-76741244	Island
DMR92250	chr18	76738478	76739559	6	cg13634602	76739226	-	chr18:76737005-76741244	Island
DMR92250	chr18	76738478	76739559	6	cg05080154	76739409	+	chr18:76737005-76741244	Island
DMR92250	chr18	76738478	76739559	6	cg16580499	76739559	-	chr18:76737005-76741244	Island
DMR93121	chr19	1507932	1508555	4	cg11782479	1507932	-	chr19:1507917-1508143	Island
DMR93121	chr19	1507932	1508555	4	cg08241630	1508042	+	chr19:1507917-1508143	Island
DMR93121	chr19	1507932	1508555	4	cg22994198	1508528	-	chr19:1510493-1510725	N_Shore
DMR93121	chr19	1507932	1508555	4	cg13434396	1508555	-	chr19:1510493-1510725	N_Shore
DMR95224	chr19	10747142	10747407	3	cg02426178	10747142	-	chr19:10747141-10747488	Island
DMR95224	chr19	10747142	10747407	3	cg26863085	10747328	+	chr19:10747141-10747488	Island
DMR95224	chr19	10747142	10747407	3	cg01479645	10747407	-	chr19:10747141-10747488	Island
DMR96078	chr19	15490215	15490918	12	cg15027249	15490215	+	chr19:15489856-15491258	Island
DMR96078	chr19	15490215	15490918	12	cg21336547	15490553	+	chr19:15489856-15491258	Island
DMR96078	chr19	15490215	15490918	12	cg15979172	15490570	+	chr19:15489856-15491258	Island
DMR96078	chr19	15490215	15490918	12	cg22321522	15490619	+	chr19:15489856-15491258	Island
DMR96078	chr19	15490215	15490918	12	cg15708604	15490658	+	chr19:15489856-15491258	Island
DMR96078	chr19	15490215	15490918	12	cg00772840	15490660	+	chr19:15489856-15491258	Island
DMR96078	chr19	15490215	15490918	12	cg08251398	15490696	+	chr19:15489856-15491258	Island
DMR96078	chr19	15490215	15490918	12	cg14319655	15490716	+	chr19:15489856-15491258	Island
DMR96078	chr19	15490215	15490918	12	cg17777034	15490804	+	chr19:15489856-15491258	Island
DMR96078	chr19	15490215	15490918	12	cg10403048	15490832	+	chr19:15489856-15491258	Island
DMR96078	chr19	15490215	15490918	12	cg21680717	15490914	-	chr19:15489856-15491258	Island
DMR96078	chr19	15490215	15490918	12	cg13535478	15490918	-	chr19:15489856-15491258	Island
DMR100165	chr19	50412816	50413083	7	cg19607320	50412816	-		OpenSea
DMR100165	chr19	50412816	50413083	7	cg13921622	50412828	-		OpenSea
DMR100165	chr19	50412816	50413083	7	cg05346295	50412852	-		OpenSea
DMR100165	chr19	50412816	50413083	7	cg26327024	50412864	-		OpenSea
DMR100165	chr19	50412816	50413083	7	cg22949004	50412996	+		OpenSea
DMR100165	chr19	50412816	50413083	7	cg17882322	50413014	-		OpenSea
DMR100165	chr19	50412816	50413083	7	cg07718244	50413083	+		OpenSea
DMR100552	chr19	52390810	52391789	14	cg06878361	52390810	-	chr19:52390841-52391368	N_Shore
DMR100552	chr19	52390810	52391789	14	cg03562414	52391078	+	chr19:52390841-52391368	Island
DMR100552	chr19	52390810	52391789	14	cg10635122	52391090	+	chr19:52390841-52391368	Island
DMR100552	chr19	52390810	52391789	14	cg24794228	52391166	+	chr19:52390841-52391368	Island
DMR100552	chr19	52390810	52391789	14	cg10783469	52391234	+	chr19:52390841-52391368	Island
DMR100552	chr19	52390810	52391789	14	cg16731240	52391250	+	chr19:52390841-52391368	Island
DMR100552	chr19	52390810	52391789	14	cg23010048	52391257	+	chr19:52390841-52391368	Island
DMR100552	chr19	52390810	52391789	14	cg11269599	52391304	+	chr19:52390841-52391368	Island
DMR100552	chr19	52390810	52391789	14	cg22331349	52391350	-	chr19:52390841-52391368	Island
DMR100552	chr19	52390810	52391789	14	cg09547119	52391367	+	chr19:52390841-52391368	Island
DMR100552	chr19	52390810	52391789	14	cg12227172	52391411	-	chr19:52390841-52391368	S_Shore
DMR100552	chr19	52390810	52391789	14	cg22472290	52391480	-	chr19:52390841-52391368	S_Shore
DMR100552	chr19	52390810	52391789	14	cg13393830	52391605	+	chr19:52390841-52391368	S_Shore
DMR100552	chr19	52390810	52391789	14	cg25361850	52391789	+	chr19:52390841-52391368	S_Shore
DMR102469	chr2	5832430	5833195	5	cg12312988	5832430	+	chr2:5832041-5834208	Island
DMR102469	chr2	5832430	5833195	5	cg18449120	5832882	-	chr2:5832041-5834208	Island
DMR102469	chr2	5832430	5833195	5	cg08165221	5833017	+	chr2:5832041-5834208	Island
DMR102469	chr2	5832430	5833195	5	cg20008332	5833169	+	chr2:5832041-5834208	Island
DMR102469	chr2	5832430	5833195	5	cg18863333	5833195	+	chr2:5832041-5834208	Island
DMR107083	chr2	72373914	72374258	2	cg14932468	72373914	+	chr2:72371121-72375004	Island
DMR107083	chr2	72373914	72374258	2	cg13948082	72374258	+	chr2:72371121-72375004	Island
DMR110252	chr2	127800616	127801271	5	cg09006514	127800616	+		OpenSea
DMR110252	chr2	127800616	127801271	5	cg22883290	127800646	+		OpenSea
DMR110252	chr2	127800616	127801271	5	cg03897954	127800962	-		OpenSea
DMR110252	chr2	127800616	127801271	5	cg05942551	127801137	-		OpenSea
DMR110252	chr2	127800616	127801271	5	cg00824156	127801271	-		OpenSea
DMR110846	chr2	133110427	133111454	4	cg17146127	133110427	+	chr2:133110316-133111319	Island
DMR110846	chr2	133110427	133111454	4	cg06718920	133110927	-	chr2:133110316-133111319	Island
DMR110846	chr2	133110427	133111454	4	cg13461950	133111053	+	chr2:133110316-133111319	Island
DMR110846	chr2	133110427	133111454	4	cg02350644	133111454	-	chr2:133110316-133111319	S_Shore
DMR112945	chr2	176971304	176974060	20	cg02470521	176971304	-	chr2:176971706-176972305	N_Shore
DMR112945	chr2	176971304	176974060	20	cg02527112	176971353	+	chr2:176971706-176972305	N_Shore
DMR112945	chr2	176971304	176974060	20	cg20124587	176971355	+	chr2:176971706-176972305	N_Shore
DMR112945	chr2	176971304	176974060	20	cg03782202	176971820	-	chr2:176971706-176972305	Island
DMR112945	chr2	176971304	176974060	20	cg08806153	176971961	-	chr2:176971706-176972305	Island
DMR112945	chr2	176971304	176974060	20	cg15958792	176971967	-	chr2:176971706-176972305	Island
DMR112945	chr2	176971304	176974060	20	cg04949206	176971971	+	chr2:176971706-176972305	Island
DMR112945	chr2	176971304	176974060	20	cg05942128	176972020	-	chr2:176971706-176972305	Island
DMR112945	chr2	176971304	176974060	20	cg00495775	176972041	-	chr2:176971706-176972305	Island
DMR112945	chr2	176971304	176974060	20	cg05500840	176972068	-	chr2:176971706-176972305	Island
DMR112945	chr2	176971304	176974060	20	cg16632715	176972113	+	chr2:176971706-176972305	Island
DMR112945	chr2	176971304	176974060	20	cg11546137	176972563	+	chr2:176973427-176973718	N_Shore
DMR112945	chr2	176971304	176974060	20	cg24633978	176972581	+	chr2:176973427-176973718	N_Shore
DMR112945	chr2	176971304	176974060	20	cg24561661	176972812	-	chr2:176973427-176973718	N_Shore
DMR112945	chr2	176971304	176974060	20	cg23895340	176973275	-	chr2:176973427-176973718	N_Shore
DMR112945	chr2	176971304	176974060	20	cg00861009	176973688	+	chr2:176973427-176973718	Island
DMR112945	chr2	176971304	176974060	20	cg07566169	176973690	+	chr2:176973427-176973718	Island
DMR112945	chr2	176971304	176974060	20	cg20605061	176973835	+	chr2:176971706-176972305	S_Shore
DMR112945	chr2	176971304	176974060	20	cg22455694	176974001	-	chr2:176971706-176972305	S_Shore
DMR112945	chr2	176971304	176974060	20	cg01708273	176974060	+	chr2:176971706-176972305	S_Shore
DMR118151	chr20	2675996	2676474	2	cg16426670	2675996	+	chr20:2672904-2674698	S_Shore
DMR118151	chr20	2675996	2676474	2	cg18284022	2676474	+	chr20:2672904-2674698	S_Shore
DMR120022	chr20	44065402	44065852	5	cg22763897	44065402	+	chr20:44065430-44065714	N_Shore
DMR120022	chr20	44065402	44065852	5	cg26308477	44065479	+	chr20:44065430-44065714	Island
DMR120022	chr20	44065402	44065852	5	cg13681751	44065600	-	chr20:44065430-44065714	Island
DMR120022	chr20	44065402	44065852	5	cg15733055	44065713	+	chr20:44065430-44065714	Island
DMR120022	chr20	44065402	44065852	5	cg00829269	44065852	-	chr20:44065430-44065714	S_Shore
DMR125752	chr22	41806451	41806451	1	cg19274703	41806451	+	chr22:41809468-41810263	N_Shelf
DMR127432	chr3	10247487	10247487	1	cg13419330	10247487	+		OpenSea
DMR130594	chr3	51975770	51976883	15	cg00919585	51975770	-	chr3:51975612-51976505	Island
DMR130594	chr3	51975770	51976883	15	cg18108507	51975897	+	chr3:51975612-51976505	Island
DMR130594	chr3	51975770	51976883	15	cg12762517	51975968	+	chr3:51975612-51976505	Island
DMR130594	chr3	51975770	51976883	15	cg14974841	51975970	+	chr3:51975612-51976505	Island
DMR130594	chr3	51975770	51976883	15	cg12345593	51975989	+	chr3:51975612-51976505	Island
DMR130594	chr3	51975770	51976883	15	cg26140174	51975996	+	chr3:51975612-51976505	Island
DMR130594	chr3	51975770	51976883	15	cg15577135	51976003	+	chr3:51975612-51976505	Island
DMR130594	chr3	51975770	51976883	15	cg26059822	51976165	+	chr3:51975612-51976505	Island
DMR130594	chr3	51975770	51976883	15	cg14262432	51976171	+	chr3:51975612-51976505	Island
DMR130594	chr3	51975770	51976883	15	cg23013392	51976224	-	chr3:51975612-51976505	Island
DMR130594	chr3	51975770	51976883	15	cg05677579	51976245	-	chr3:51975612-51976505	Island
DMR130594	chr3	51975770	51976883	15	cg17253884	51976254	-	chr3:51975612-51976505	Island
DMR130594	chr3	51975770	51976883	15	cg02577651	51976427	+	chr3:51975612-51976505	Island
DMR130594	chr3	51975770	51976883	15	cg12554573	51976667	-	chr3:51975612-51976505	S_Shore
DMR130594	chr3	51975770	51976883	15	cg02047661	51976883	-	chr3:51975612-51976505	S_Shore
DMR133413	chr3	115502895	115503964	4	cg11826708	115502895	-	chr3:115502725-115503581	Island
DMR133413	chr3	115502895	115503964	4	cg26044026	115503319	-	chr3:115502725-115503581	Island
DMR133413	chr3	115502895	115503964	4	cg18176703	115503520	+	chr3:115502725-115503581	Island
DMR133413	chr3	115502895	115503964	4	cg20383299	115503964	+	chr3:115502725-115503581	S_Shore
DMR133919	chr3	123602485	123603618	10	cg04376312	123602485	+	chr3:123602588-123603540	N_Shore
DMR133919	chr3	123602485	123603618	10	cg00268185	123602768	+	chr3:123602588-123603540	Island
DMR133919	chr3	123602485	123603618	10	cg27345757	123602795	+	chr3:123602588-123603540	Island
DMR133919	chr3	123602485	123603618	10	cg01817204	123602957	+	chr3:123602588-123603540	Island
DMR133919	chr3	123602485	123603618	10	cg16531585	123603306	+	chr3:123602588-123603540	Island
DMR133919	chr3	123602485	123603618	10	cg04583043	123603308	+	chr3:123602588-123603540	Island
DMR133919	chr3	123602485	123603618	10	cg07802917	123603311	+	chr3:123602588-123603540	Island
DMR133919	chr3	123602485	123603618	10	cg00890840	123603455	+	chr3:123602588-123603540	Island
DMR133919	chr3	123602485	123603618	10	cg11359984	123603539	+	chr3:123602588-123603540	Island
DMR133919	chr3	123602485	123603618	10	cg03731616	123603618	-	chr3:123602588-123603540	S_Shore
DMR134465	chr3	128216699	128217091	3	cg00037153	128216699	+	chr3:128215212-128216905	Island
DMR134465	chr3	128216699	128217091	3	cg07693037	128216748	-	chr3:128215212-128216905	Island
DMR134465	chr3	128216699	128217091	3	cg24954207	128217091	+	chr3:128215212-128216905	S_Shore
DMR134497	chr3	128399555	128400220	4	cg06671352	128399555	+	chr3:128399481-128400155	Island
DMR134497	chr3	128399555	128400220	4	cg06086148	128399777	+	chr3:128399481-128400155	Island
DMR134497	chr3	128399555	128400220	4	cg04834794	128400154	+	chr3:128399481-128400155	Island
DMR134497	chr3	128399555	128400220	4	cg02610898	128400220	-	chr3:128399481-128400155	S_Shore
DMR135156	chr3	137489312	137491164	9	cg12409982	137489312	-	chr3:137489051-137489409	Island
DMR135156	chr3	137489312	137491164	9	cg20714110	137489672	+	chr3:137489594-137491004	Island
DMR135156	chr3	137489312	137491164	9	cg17883458	137489767	+	chr3:137489594-137491004	Island
DMR135156	chr3	137489312	137491164	9	cg16434657	137490228	-	chr3:137489594-137491004	Island
DMR135156	chr3	137489312	137491164	9	cg27175819	137490436	-	chr3:137489594-137491004	Island
DMR135156	chr3	137489312	137491164	9	cg16334250	137490639	-	chr3:137489594-137491004	Island
DMR135156	chr3	137489312	137491164	9	cg18030833	137490793	+	chr3:137489594-137491004	Island
DMR135156	chr3	137489312	137491164	9	cg15085447	137490846	-	chr3:137489594-137491004	Island
DMR135156	chr3	137489312	137491164	9	cg08160826	137491164	-	chr3:137489051-137489409	S_Shore
DMR136373	chr3	160166877	160167990	15	cg02095937	160166877	+	chr3:160167184-160168200	N_Shore
DMR136373	chr3	160166877	160167990	15	cg01459132	160167317	+	chr3:160167184-160168200	Island
DMR136373	chr3	160166877	160167990	15	cg08816037	160167507	+	chr3:160167184-160168200	Island
DMR136373	chr3	160166877	160167990	15	cg23704082	160167518	+	chr3:160167184-160168200	Island
DMR136373	chr3	160166877	160167990	15	cg14931304	160167551	+	chr3:160167184-160168200	Island
DMR136373	chr3	160166877	160167990	15	cg04008429	160167646	+	chr3:160167184-160168200	Island
DMR136373	chr3	160166877	160167990	15	cg10273210	160167665	+	chr3:160167184-160168200	Island
DMR136373	chr3	160166877	160167990	15	cg11075316	160167725	-	chr3:160167184-160168200	Island
DMR136373	chr3	160166877	160167990	15	cg11614451	160167729	-	chr3:160167184-160168200	Island
DMR136373	chr3	160166877	160167990	15	cg26856080	160167746	-	chr3:160167184-160168200	Island
DMR136373	chr3	160166877	160167990	15	cg26433838	160167749	-	chr3:160167184-160168200	Island
DMR136373	chr3	160166877	160167990	15	cg02723904	160167768	-	chr3:160167184-160168200	Island
DMR136373	chr3	160166877	160167990	15	cg12479674	160167789	-	chr3:160167184-160168200	Island
DMR136373	chr3	160166877	160167990	15	cg07553761	160167977	+	chr3:160167184-160168200	Island
DMR136373	chr3	160166877	160167990	15	cg15618978	160167990	+	chr3:160167184-160168200	Island
DMR140682	chr4	10458049	10460237	19	cg14548284	10458049	+	chr4:10458129-10459353	N_Shore
DMR140682	chr4	10458049	10460237	19	cg00123478	10458165	+	chr4:10458129-10459353	Island
DMR140682	chr4	10458049	10460237	19	cg17524637	10458454	-	chr4:10458129-10459353	Island
DMR140682	chr4	10458049	10460237	19	cg18795809	10458531	-	chr4:10458129-10459353	Island
DMR140682	chr4	10458049	10460237	19	cg13542964	10458667	+	chr4:10458129-10459353	Island
DMR140682	chr4	10458049	10460237	19	cg09534159	10458918	+	chr4:10458129-10459353	Island
DMR140682	chr4	10458049	10460237	19	cg10334767	10459128	+	chr4:10458129-10459353	Island
DMR140682	chr4	10458049	10460237	19	cg13445199	10459132	+	chr4:10458129-10459353	Island
DMR140682	chr4	10458049	10460237	19	cg21099470	10459141	+	chr4:10458129-10459353	Island
DMR140682	chr4	10458049	10460237	19	cg12016437	10459163	+	chr4:10458129-10459353	Island
DMR140682	chr4	10458049	10460237	19	cg04673825	10459183	+	chr4:10458129-10459353	Island
DMR140682	chr4	10458049	10460237	19	cg16295725	10459219	+	chr4:10458129-10459353	Island
DMR140682	chr4	10458049	10460237	19	cg23995914	10459228	+	chr4:10458129-10459353	Island
DMR140682	chr4	10458049	10460237	19	cg25112312	10459352	+	chr4:10458129-10459353	Island
DMR140682	chr4	10458049	10460237	19	cg11197905	10459435	+	chr4:10458129-10459353	S_Shore
DMR140682	chr4	10458049	10460237	19	cg16430538	10459836	+	chr4:10458129-10459353	S_Shore
DMR140682	chr4	10458049	10460237	19	cg20332195	10459929	-	chr4:10458129-10459353	S_Shore
DMR140682	chr4	10458049	10460237	19	cg08745665	10460009	-	chr4:10458129-10459353	S_Shore
DMR140682	chr4	10458049	10460237	19	cg01096266	10460237	-	chr4:10458129-10459353	S_Shore
DMR146904	chr4	175138488	175140004	10	cg20954179	175138488	+	chr4:175135259-175135496	S_Shelf
DMR146904	chr4	175138488	175140004	10	cg10289080	175138686	-	chr4:175135259-175135496	S_Shelf
DMR146904	chr4	175138488	175140004	10	cg08852245	175138785	+	chr4:175135259-175135496	S_Shelf
DMR146904	chr4	175138488	175140004	10	cg11901188	175138997	+	chr4:175135259-175135496	S_Shelf
DMR146904	chr4	175138488	175140004	10	cg01185433	175139081	-	chr4:175135259-175135496	S_Shelf
DMR146904	chr4	175138488	175140004	10	cg23198902	175139165	+	chr4:175135259-175135496	S_Shelf
DMR146904	chr4	175138488	175140004	10	cg21873817	175139240	-	chr4:175135259-175135496	S_Shelf
DMR146904	chr4	175138488	175140004	10	cg24472939	175139486	+	chr4:175135259-175135496	S_Shelf
DMR146904	chr4	175138488	175140004	10	cg07240834	175139755	-		OpenSea
DMR146904	chr4	175138488	175140004	10	cg12910087	175140004	-		OpenSea
DMR147250	chr4	184579939	184581297	13	cg06452583	184579939	-	chr4:184579921-184580644	Island
DMR147250	chr4	184579939	184581297	13	cg21836426	184580106	-	chr4:184579921-184580644	Island
DMR147250	chr4	184579939	184581297	13	cg24059404	184580366	-	chr4:184579921-184580644	Island
DMR147250	chr4	184579939	184581297	13	cg13444528	184580379	-	chr4:184579921-184580644	Island
DMR147250	chr4	184579939	184581297	13	cg02775028	184580387	+	chr4:184579921-184580644	Island
DMR147250	chr4	184579939	184581297	13	cg19305040	184580401	-	chr4:184579921-184580644	Island
DMR147250	chr4	184579939	184581297	13	cg17782706	184580436	-	chr4:184579921-184580644	Island
DMR147250	chr4	184579939	184581297	13	cg06126743	184580462	-	chr4:184579921-184580644	Island
DMR147250	chr4	184579939	184581297	13	cg19510075	184580508	-	chr4:184579921-184580644	Island
DMR147250	chr4	184579939	184581297	13	cg23980294	184580643	+	chr4:184579921-184580644	Island
DMR147250	chr4	184579939	184581297	13	cg27143824	184580738	-	chr4:184579921-184580644	S_Shore
DMR147250	chr4	184579939	184581297	13	cg00472292	184580884	-	chr4:184579921-184580644	S_Shore
DMR147250	chr4	184579939	184581297	13	cg21127184	184581297	-	chr4:184579921-184580644	S_Shore
DMR149007	chr5	7868496	7870060	15	cg00504735	7868496	+	chr5:7868863-7869840	N_Shore
DMR149007	chr5	7868496	7870060	15	cg11425449	7868703	+	chr5:7868863-7869840	N_Shore
DMR149007	chr5	7868496	7870060	15	cg21803417	7868887	-	chr5:7868863-7869840	Island
DMR149007	chr5	7868496	7870060	15	cg26794902	7869010	+	chr5:7868863-7869840	Island
DMR149007	chr5	7868496	7870060	15	cg10833825	7869013	+	chr5:7868863-7869840	Island
DMR149007	chr5	7868496	7870060	15	cg15897774	7869176	+	chr5:7868863-7869840	Island
DMR149007	chr5	7868496	7870060	15	cg07724982	7869189	+	chr5:7868863-7869840	Island
DMR149007	chr5	7868496	7870060	15	cg14107883	7869257	-	chr5:7868863-7869840	Island
DMR149007	chr5	7868496	7870060	15	cg23054676	7869265	-	chr5:7868863-7869840	Island
DMR149007	chr5	7868496	7870060	15	cg26627933	7869291	-	chr5:7868863-7869840	Island
DMR149007	chr5	7868496	7870060	15	cg00087195	7869293	-	chr5:7868863-7869840	Island
DMR149007	chr5	7868496	7870060	15	cg27381216	7869428	-	chr5:7868863-7869840	Island
DMR149007	chr5	7868496	7870060	15	cg01699524	7869638	-	chr5:7868863-7869840	Island
DMR149007	chr5	7868496	7870060	15	cg00214165	7869652	-	chr5:7868863-7869840	Island
DMR149007	chr5	7868496	7870060	15	cg16602806	7870060	+	chr5:7868863-7869840	S_Shore
DMR160785	chr6	25652381	25652815	10	cg16954341	25652381	-	chr6:25652380-25652709	Island
DMR160785	chr6	25652381	25652815	10	cg13586599	25652383	-	chr6:25652380-25652709	Island
DMR160785	chr6	25652381	25652815	10	cg04200224	25652390	-	chr6:25652380-25652709	Island
DMR160785	chr6	25652381	25652815	10	cg15562220	25652395	-	chr6:25652380-25652709	Island
DMR160785	chr6	25652381	25652815	10	cg10721149	25652405	-	chr6:25652380-25652709	Island
DMR160785	chr6	25652381	25652815	10	cg13834623	25652407	-	chr6:25652380-25652709	Island
DMR160785	chr6	25652381	25652815	10	cg26718511	25652531	+	chr6:25652380-25652709	Island
DMR160785	chr6	25652381	25652815	10	cg06493994	25652602	-	chr6:25652380-25652709	Island
DMR160785	chr6	25652381	25652815	10	cg01230796	25652698	+	chr6:25652380-25652709	Island
DMR160785	chr6	25652381	25652815	10	cg20060396	25652815	+	chr6:25652380-25652709	S_Shore
DMR162802	chr6	35693573	35693573	1	cg23416081	35693573	+	chr6:35695725-35696156	N_Shelf
DMR163359	chr6	41068009	41069119	11	cg04082020	41068009	+	chr6:41068475-41069343	N_Shore
DMR163359	chr6	41068009	41069119	11	cg02728342	41068173	-	chr6:41068475-41069343	N_Shore
DMR163359	chr6	41068009	41069119	11	cg02167203	41068553	-	chr6:41068475-41069343	Island
DMR163359	chr6	41068009	41069119	11	cg25110423	41068646	+	chr6:41068475-41069343	Island
DMR163359	chr6	41068009	41069119	11	cg04346459	41068666	-	chr6:41068475-41069343	Island
DMR163359	chr6	41068009	41069119	11	cg20398880	41068722	-	chr6:41068475-41069343	Island
DMR163359	chr6	41068009	41069119	11	cg09580153	41068724	-	chr6:41068475-41069343	Island
DMR163359	chr6	41068009	41069119	11	cg06671660	41068741	-	chr6:41068475-41069343	Island
DMR163359	chr6	41068009	41069119	11	cg03644281	41068752	-	chr6:41068475-41069343	Island
DMR163359	chr6	41068009	41069119	11	cg00322698	41069048	+	chr6:41068475-41069343	Island
DMR163359	chr6	41068009	41069119	11	cg19085918	41069119	+	chr6:41068475-41069343	Island
DMR164870	chr6	70506028	70507787	12	cg21428833	70506028	-	chr6:70506292-70507024	N_Shore
DMR164870	chr6	70506028	70507787	12	cg11798043	70506422	+	chr6:70506292-70507024	Island
DMR164870	chr6	70506028	70507787	12	cg09103184	70506543	+	chr6:70506292-70507024	Island
DMR164870	chr6	70506028	70507787	12	cg08663669	70506547	+	chr6:70506292-70507024	Island
DMR164870	chr6	70506028	70507787	12	cg09507643	70506719	-	chr6:70506292-70507024	Island
DMR164870	chr6	70506028	70507787	12	cg04598744	70506758	+	chr6:70506292-70507024	Island
DMR164870	chr6	70506028	70507787	12	cg05537360	70506940	-	chr6:70506292-70507024	Island
DMR164870	chr6	70506028	70507787	12	cg17716463	70506983	-	chr6:70506292-70507024	Island
DMR164870	chr6	70506028	70507787	12	cg10796979	70506998	+	chr6:70506292-70507024	Island
DMR164870	chr6	70506028	70507787	12	cg03001484	70507230	+	chr6:70506292-70507024	S_Shore
DMR164870	chr6	70506028	70507787	12	cg21197232	70507342	+	chr6:70506292-70507024	S_Shore
DMR164870	chr6	70506028	70507787	12	cg07062388	70507787	+	chr6:70506292-70507024	S_Shore
DMR165401	chr6	85482570	85484863	14	cg06793562	85482570	-	chr6:85482569-85484718	Island
DMR165401	chr6	85482570	85484863	14	cg08445802	85482612	-	chr6:85482569-85484718	Island
DMR165401	chr6	85482570	85484863	14	cg18506678	85482785	+	chr6:85482569-85484718	Island
DMR165401	chr6	85482570	85484863	14	cg23185829	85482946	+	chr6:85482569-85484718	Island
DMR165401	chr6	85482570	85484863	14	cg24708006	85483055	+	chr6:85482569-85484718	Island
DMR165401	chr6	85482570	85484863	14	cg00176709	85483334	+	chr6:85482569-85484718	Island
DMR165401	chr6	85482570	85484863	14	cg16561893	85483536	+	chr6:85482569-85484718	Island
DMR165401	chr6	85482570	85484863	14	cg23961842	85483800	+	chr6:85482569-85484718	Island
DMR165401	chr6	85482570	85484863	14	cg07202413	85483933	-	chr6:85482569-85484718	Island
DMR165401	chr6	85482570	85484863	14	cg07995179	85484287	-	chr6:85482569-85484718	Island
DMR165401	chr6	85482570	85484863	14	cg01839396	85484450	-	chr6:85482569-85484718	Island
DMR165401	chr6	85482570	85484863	14	cg25439496	85484627	+	chr6:85482569-85484718	Island
DMR165401	chr6	85482570	85484863	14	cg18162583	85484717	+	chr6:85482569-85484718	Island
DMR165401	chr6	85482570	85484863	14	cg06187770	85484863	-	chr6:85482569-85484718	S_Shore
DMR167523	chr6	134212483	134212969	4	cg01935747	134212483	+	chr6:134212690-134213098	N_Shore
DMR167523	chr6	134212483	134212969	4	cg00590324	134212732	-	chr6:134212690-134213098	Island
DMR167523	chr6	134212483	134212969	4	cg23228540	134212933	-	chr6:134212690-134213098	Island
DMR167523	chr6	134212483	134212969	4	cg25124633	134212969	-	chr6:134212690-134213098	Island
DMR171972	chr7	4855406	4856146	5	cg06491590	4855406	+	chr7:4855990-4856212	N_Shore
DMR171972	chr7	4855406	4856146	5	cg14784944	4855785	+	chr7:4855990-4856212	N_Shore
DMR171972	chr7	4855406	4856146	5	cg15779609	4855993	-	chr7:4855990-4856212	Island
DMR171972	chr7	4855406	4856146	5	cg02173094	4856101	-	chr7:4855990-4856212	Island
DMR171972	chr7	4855406	4856146	5	cg05480046	4856146	+	chr7:4855990-4856212	Island
DMR172498	chr7	8229083	8229083	1	cg14362004	8229083	+		OpenSea
DMR178239	chr7	100743732	100744067	3	cg20826151	100743732	+		OpenSea
DMR178239	chr7	100743732	100744067	3	cg22013564	100743832	+		OpenSea
DMR178239	chr7	100743732	100744067	3	cg27092935	100744067	-		OpenSea
DMR180458	chr7	135242312	135243469	15	cg26005146	135242312	+		OpenSea
DMR180458	chr7	135242312	135243469	15	cg14182420	135242446	-		OpenSea
DMR180458	chr7	135242312	135243469	15	cg15394787	135242453	-		OpenSea
DMR180458	chr7	135242312	135243469	15	cg03407666	135242461	-		OpenSea
DMR180458	chr7	135242312	135243469	15	cg00492233	135242493	+		OpenSea
DMR180458	chr7	135242312	135243469	15	cg19477020	135242568	-		OpenSea
DMR180458	chr7	135242312	135243469	15	cg23885884	135242577	-		OpenSea
DMR180458	chr7	135242312	135243469	15	cg07577263	135242585	-		OpenSea
DMR180458	chr7	135242312	135243469	15	cg25119219	135242623	-		OpenSea
DMR180458	chr7	135242312	135243469	15	cg22761619	135242648	-		OpenSea
DMR180458	chr7	135242312	135243469	15	cg27410012	135242683	-		OpenSea
DMR180458	chr7	135242312	135243469	15	cg07383972	135242951	-		OpenSea
DMR180458	chr7	135242312	135243469	15	cg13000014	135243235	+		OpenSea
DMR180458	chr7	135242312	135243469	15	cg08396704	135243380	+		OpenSea
DMR180458	chr7	135242312	135243469	15	cg15472802	135243469	+		OpenSea
DMR182150	chr7	155259524	155261402	11	cg16535144	155259524	-	chr7:155258827-155261403	Island
DMR182150	chr7	155259524	155261402	11	cg23475625	155259680	-	chr7:155258827-155261403	Island
DMR182150	chr7	155259524	155261402	11	cg04828133	155259845	-	chr7:155258827-155261403	Island
DMR182150	chr7	155259524	155261402	11	cg02892388	155260310	-	chr7:155258827-155261403	Island
DMR182150	chr7	155259524	155261402	11	cg01914621	155260474	-	chr7:155258827-155261403	Island
DMR182150	chr7	155259524	155261402	11	cg03631864	155260630	-	chr7:155258827-155261403	Island
DMR182150	chr7	155259524	155261402	11	cg07870999	155260895	-	chr7:155258827-155261403	Island
DMR182150	chr7	155259524	155261402	11	cg01455568	155261034	-	chr7:155258827-155261403	Island
DMR182150	chr7	155259524	155261402	11	cg13102822	155261295	-	chr7:155258827-155261403	Island
DMR182150	chr7	155259524	155261402	11	cg21254450	155261387	+	chr7:155258827-155261403	Island
DMR182150	chr7	155259524	155261402	11	cg07129924	155261402	+	chr7:155258827-155261403	Island
DMR194961	chr9	100616469	100616607	2	cg24393316	100616469	+	chr9:100615234-100617510	Island
DMR194961	chr9	100616469	100616607	2	cg13791254	100616607	-	chr9:100615234-100617510	Island
DMR201907	chrX	145701257	145701720	4	cg16685760	145701257	+	chrX:145700793-145702281	Island
DMR201907	chrX	145701257	145701720	4	cg27281559	145701263	+	chrX:145700793-145702281	Island
DMR201907	chrX	145701257	145701720	4	cg11834066	145701413	-	chrX:145700793-145702281	Island
DMR201907	chrX	145701257	145701720	4	cg10346077	145701720	-	chrX:145700793-145702281	Island
DMR annotation result (to gene) for balanced model with DMRs as features
DMR	chr	DMR_start	DMR_end	geneid	genename	Gene_start	Gene_end	Gene_strand	DMR_TSS_distance
DMR4236	chr1	21044031	21044945	57576	KIF17	20990507	21044317	-	0
DMR7449	chr1	45451736	45453003	8891	EIF2B3	45316194	45452394	-	0
DMR45978	chr12	53894418	53895436	6895	TARBP2	53894705	53900215	+	0
DMR50376	chr12	121837283	121838557	80196	RNF34	121837886	121862155	+	0
DMR52837	chr13	26625089	26626134	387914	SHISA2	26618735	26625198	-	0
DMR54853	chr13	60970210	60971635	81550	TDRD3	60970591	61148013	+	0
DMR91159	chr18	33708647	33710235	25800	SLC39A6	33688494	33709357	-	0
DMR91159	chr18	33708647	33710235	55250	ELP2	33709837	33754688	+	0
DMR96078	chr19	15490215	15490918	10270	AKAP8	15464332	15490612	-	0
DMR102469	chr2	5832430	5833195	6664	SOX11	5832799	5841517	+	0
DMR130594	chr3	51975770	51976883	9136	RRP9	51967442	51975957	-	0
DMR130594	chr3	51975770	51976883	10039	PARP3	51976361	51982883	+	0
DMR133919	chr3	123602485	123603618	4638	MYLK	123331143	123603149	-	0
DMR134497	chr3	128399555	128400220	6184	RPN1	128338813	128399918	-	0
DMR136373	chr3	160166877	160167990	57560	IFT80	159945241	160167626	-	0
DMR136373	chr3	160166877	160167990	286827	TRIM59	160153291	160167626	-	0
DMR140682	chr4	10458049	10460237	85460	ZNF518B	10441504	10459032	-	0
DMR147250	chr4	184579939	184581297	201965	RWDD4	184560789	184580331	-	0
DMR147250	chr4	184579939	184581297	60684	TRAPPC11	184580420	184634747	+	0
DMR149007	chr5	7868496	7870060	79072	FASTKD3	7859272	7869150	-	0
DMR149007	chr5	7868496	7870060	4552	MTRR	7869217	7901235	+	0
DMR160785	chr6	25652381	25652815	10590	SCGN	25652429	25702008	+	0
DMR163359	chr6	41068009	41069119	221442	ADCY10P1	41068773	41108573	+	0
DMR164870	chr6	70506028	70507787	55788	LMBRD1	70385641	70507049	-	0
DMR180458	chr7	135242312	135243469	23165	NUP205	135242662	135333499	+	0
DMR annotation result (to probe) for bootstrapped model with DMRs as features
DMR	chr	DMR_start	DMR_end	Probe_num	Probe	Probe_pos	Probe_strand	Islands_Name	Relation_to_Island
DMR276	chr1	1241087	1241087	1	cg04098194	1241087	-	chr1:1242400-1245185	N_Shore
DMR5242	chr1	27816300	27817404	16	cg16397480	27816300	-	chr1:27816342-27816853	N_Shore
DMR5242	chr1	27816300	27817404	16	cg19784449	27816456	+	chr1:27816342-27816853	Island
DMR5242	chr1	27816300	27817404	16	cg22075791	27816466	+	chr1:27816342-27816853	Island
DMR5242	chr1	27816300	27817404	16	cg19867816	27816620	+	chr1:27816342-27816853	Island
DMR5242	chr1	27816300	27817404	16	cg20745431	27816632	+	chr1:27816342-27816853	Island
DMR5242	chr1	27816300	27817404	16	cg21870784	27816659	+	chr1:27816342-27816853	Island
DMR5242	chr1	27816300	27817404	16	cg06204838	27816661	+	chr1:27816342-27816853	Island
DMR5242	chr1	27816300	27817404	16	cg25132696	27816678	+	chr1:27816342-27816853	Island
DMR5242	chr1	27816300	27817404	16	cg16406658	27816764	+	chr1:27816342-27816853	Island
DMR5242	chr1	27816300	27817404	16	cg14887509	27816781	-	chr1:27816342-27816853	Island
DMR5242	chr1	27816300	27817404	16	cg17798192	27816790	-	chr1:27816342-27816853	Island
DMR5242	chr1	27816300	27817404	16	cg03436453	27816827	+	chr1:27816342-27816853	Island
DMR5242	chr1	27816300	27817404	16	cg00307483	27817084	-	chr1:27816342-27816853	S_Shore
DMR5242	chr1	27816300	27817404	16	cg26894259	27817246	-	chr1:27816342-27816853	S_Shore
DMR5242	chr1	27816300	27817404	16	cg08915615	27817311	-	chr1:27816342-27816853	S_Shore
DMR5242	chr1	27816300	27817404	16	cg24162579	27817404	-	chr1:27816342-27816853	S_Shore
DMR7449	chr1	45451736	45453003	10	cg18017573	45451736	+	chr1:45452037-45452444	N_Shore
DMR7449	chr1	45451736	45453003	10	cg05177851	45451992	-	chr1:45452037-45452444	N_Shore
DMR7449	chr1	45451736	45453003	10	cg05654404	45452166	+	chr1:45452037-45452444	Island
DMR7449	chr1	45451736	45453003	10	cg03229887	45452240	+	chr1:45452037-45452444	Island
DMR7449	chr1	45451736	45453003	10	cg13950210	45452319	-	chr1:45452037-45452444	Island
DMR7449	chr1	45451736	45453003	10	cg12044615	45452509	-	chr1:45452037-45452444	S_Shore
DMR7449	chr1	45451736	45453003	10	cg02586249	45452521	-	chr1:45452037-45452444	S_Shore
DMR7449	chr1	45451736	45453003	10	cg14611683	45452580	-	chr1:45452037-45452444	S_Shore
DMR7449	chr1	45451736	45453003	10	cg16604218	45452605	+	chr1:45452037-45452444	S_Shore
DMR7449	chr1	45451736	45453003	10	cg07424440	45453003	+	chr1:45452037-45452444	S_Shore
DMR8986	chr1	65525795	65525795	1	cg25005739	65525795	-		OpenSea
DMR12958	chr1	155022635	155024394	11	cg24935121	155022635	-	chr1:155022988-155024332	N_Shore
DMR12958	chr1	155022635	155024394	11	cg00958409	155023062	+	chr1:155022988-155024332	Island
DMR12958	chr1	155022635	155024394	11	cg26310319	155023248	-	chr1:155022988-155024332	Island
DMR12958	chr1	155022635	155024394	11	cg23890506	155023350	-	chr1:155022988-155024332	Island
DMR12958	chr1	155022635	155024394	11	cg16095542	155023359	-	chr1:155022988-155024332	Island
DMR12958	chr1	155022635	155024394	11	cg15694180	155023435	-	chr1:155022988-155024332	Island
DMR12958	chr1	155022635	155024394	11	cg04018299	155023650	-	chr1:155022988-155024332	Island
DMR12958	chr1	155022635	155024394	11	cg22900705	155023903	+	chr1:155022988-155024332	Island
DMR12958	chr1	155022635	155024394	11	cg26232102	155024228	+	chr1:155022988-155024332	Island
DMR12958	chr1	155022635	155024394	11	cg03379131	155024281	-	chr1:155022988-155024332	Island
DMR12958	chr1	155022635	155024394	11	cg12719510	155024394	-	chr1:155022988-155024332	S_Shore
DMR13224	chr1	156307318	156307348	2	cg10585648	156307318	+	chr1:156308173-156308442	N_Shore
DMR13224	chr1	156307318	156307348	2	cg18993334	156307348	+	chr1:156308173-156308442	N_Shore
DMR14586	chr1	171711261	171711860	11	cg09797599	171711261	+	chr1:171710845-171711607	Island
DMR14586	chr1	171711261	171711860	11	cg14826401	171711280	+	chr1:171710845-171711607	Island
DMR14586	chr1	171711261	171711860	11	cg25754252	171711285	+	chr1:171710845-171711607	Island
DMR14586	chr1	171711261	171711860	11	cg01832569	171711313	-	chr1:171710845-171711607	Island
DMR14586	chr1	171711261	171711860	11	cg12565330	171711323	+	chr1:171710845-171711607	Island
DMR14586	chr1	171711261	171711860	11	cg03990847	171711503	+	chr1:171710845-171711607	Island
DMR14586	chr1	171711261	171711860	11	cg05158566	171711606	+	chr1:171710845-171711607	Island
DMR14586	chr1	171711261	171711860	11	cg10025645	171711780	+	chr1:171710845-171711607	S_Shore
DMR14586	chr1	171711261	171711860	11	cg01653110	171711841	-	chr1:171710845-171711607	S_Shore
DMR14586	chr1	171711261	171711860	11	cg21444639	171711847	-	chr1:171710845-171711607	S_Shore
DMR14586	chr1	171711261	171711860	11	cg10635212	171711860	-	chr1:171710845-171711607	S_Shore
DMR15915	chr1	200885736	200885736	1	cg10894991	200885736	+		OpenSea
DMR31211	chr11	2397201	2398856	37	cg21843586	2397201	-	chr11:2398223-2399598	N_Shore
DMR31211	chr11	2397201	2398856	37	cg15289899	2397255	-	chr11:2398223-2399598	N_Shore
DMR31211	chr11	2397201	2398856	37	cg18409302	2397303	-	chr11:2398223-2399598	N_Shore
DMR31211	chr11	2397201	2398856	37	cg05102670	2397323	+	chr11:2398223-2399598	N_Shore
DMR31211	chr11	2397201	2398856	37	cg14022995	2397350	+	chr11:2398223-2399598	N_Shore
DMR31211	chr11	2397201	2398856	37	cg27055782	2397486	-	chr11:2398223-2399598	N_Shore
DMR31211	chr11	2397201	2398856	37	cg00319334	2397523	-	chr11:2398223-2399598	N_Shore
DMR31211	chr11	2397201	2398856	37	cg14398963	2397538	-	chr11:2398223-2399598	N_Shore
DMR31211	chr11	2397201	2398856	37	cg05002336	2397562	-	chr11:2398223-2399598	N_Shore
DMR31211	chr11	2397201	2398856	37	cg26053358	2397576	+	chr11:2398223-2399598	N_Shore
DMR31211	chr11	2397201	2398856	37	cg26819160	2397597	+	chr11:2398223-2399598	N_Shore
DMR31211	chr11	2397201	2398856	37	cg07111719	2397614	+	chr11:2398223-2399598	N_Shore
DMR31211	chr11	2397201	2398856	37	cg02078292	2397655	-	chr11:2398223-2399598	N_Shore
DMR31211	chr11	2397201	2398856	37	cg03848831	2397685	-	chr11:2398223-2399598	N_Shore
DMR31211	chr11	2397201	2398856	37	cg12845432	2397773	-	chr11:2398223-2399598	N_Shore
DMR31211	chr11	2397201	2398856	37	cg02249841	2397784	-	chr11:2398223-2399598	N_Shore
DMR31211	chr11	2397201	2398856	37	cg01492909	2397811	+	chr11:2398223-2399598	N_Shore
DMR31211	chr11	2397201	2398856	37	cg05490366	2397831	+	chr11:2398223-2399598	N_Shore
DMR31211	chr11	2397201	2398856	37	cg07804260	2397977	+	chr11:2398223-2399598	N_Shore
DMR31211	chr11	2397201	2398856	37	cg11705746	2398061	+	chr11:2398223-2399598	N_Shore
DMR31211	chr11	2397201	2398856	37	cg13894192	2398138	+	chr11:2398223-2399598	N_Shore
DMR31211	chr11	2397201	2398856	37	cg06699519	2398327	+	chr11:2398223-2399598	Island
DMR31211	chr11	2397201	2398856	37	cg04069951	2398336	+	chr11:2398223-2399598	Island
DMR31211	chr11	2397201	2398856	37	cg24177983	2398403	-	chr11:2398223-2399598	Island
DMR31211	chr11	2397201	2398856	37	cg19712490	2398477	-	chr11:2398223-2399598	Island
DMR31211	chr11	2397201	2398856	37	cg09202263	2398494	-	chr11:2398223-2399598	Island
DMR31211	chr11	2397201	2398856	37	cg04151290	2398500	-	chr11:2398223-2399598	Island
DMR31211	chr11	2397201	2398856	37	cg23873523	2398502	-	chr11:2398223-2399598	Island
DMR31211	chr11	2397201	2398856	37	cg25144930	2398505	-	chr11:2398223-2399598	Island
DMR31211	chr11	2397201	2398856	37	cg24436578	2398521	-	chr11:2398223-2399598	Island
DMR31211	chr11	2397201	2398856	37	cg09578291	2398526	-	chr11:2398223-2399598	Island
DMR31211	chr11	2397201	2398856	37	cg16568036	2398531	-	chr11:2398223-2399598	Island
DMR31211	chr11	2397201	2398856	37	cg11356794	2398533	-	chr11:2398223-2399598	Island
DMR31211	chr11	2397201	2398856	37	cg04846715	2398587	+	chr11:2398223-2399598	Island
DMR31211	chr11	2397201	2398856	37	cg20354848	2398773	+	chr11:2398223-2399598	Island
DMR31211	chr11	2397201	2398856	37	cg02541231	2398776	+	chr11:2398223-2399598	Island
DMR31211	chr11	2397201	2398856	37	cg19604470	2398856	-	chr11:2398223-2399598	Island
DMR31245	chr11	2481206	2482929	23	cg27115973	2481206	-		OpenSea
DMR31245	chr11	2481206	2482929	23	cg06159548	2481370	+		OpenSea
DMR31245	chr11	2481206	2482929	23	cg26524638	2481449	-		OpenSea
DMR31245	chr11	2481206	2482929	23	cg03600094	2481475	-		OpenSea
DMR31245	chr11	2481206	2482929	23	cg25976755	2481495	-		OpenSea
DMR31245	chr11	2481206	2482929	23	cg17341170	2481545	-		OpenSea
DMR31245	chr11	2481206	2482929	23	cg25513073	2481641	+		OpenSea
DMR31245	chr11	2481206	2482929	23	cg03365111	2481857	-		OpenSea
DMR31245	chr11	2481206	2482929	23	cg16145209	2481909	-		OpenSea
DMR31245	chr11	2481206	2482929	23	cg23968213	2481965	-		OpenSea
DMR31245	chr11	2481206	2482929	23	cg03170016	2482142	-		OpenSea
DMR31245	chr11	2481206	2482929	23	cg25741120	2482223	-		OpenSea
DMR31245	chr11	2481206	2482929	23	cg03118430	2482233	-		OpenSea
DMR31245	chr11	2481206	2482929	23	cg26709929	2482240	-		OpenSea
DMR31245	chr11	2481206	2482929	23	cg17291157	2482284	-		OpenSea
DMR31245	chr11	2481206	2482929	23	cg07210454	2482303	-		OpenSea
DMR31245	chr11	2481206	2482929	23	cg13840782	2482394	-		OpenSea
DMR31245	chr11	2481206	2482929	23	cg09393494	2482401	-		OpenSea
DMR31245	chr11	2481206	2482929	23	cg25946538	2482531	+		OpenSea
DMR31245	chr11	2481206	2482929	23	cg11878045	2482536	+		OpenSea
DMR31245	chr11	2481206	2482929	23	cg25266888	2482594	-		OpenSea
DMR31245	chr11	2481206	2482929	23	cg23801748	2482735	-		OpenSea
DMR31245	chr11	2481206	2482929	23	cg27639104	2482929	-		OpenSea
DMR41688	chr11	131761763	131761763	1	cg06962970	131761763	-		OpenSea
DMR50238	chr12	120868392	120868468	2	cg21341785	120868392	-		OpenSea
DMR50238	chr12	120868392	120868468	2	cg04880546	120868468	+		OpenSea
DMR50376	chr12	121837283	121838557	14	cg11292044	121837283	+	chr12:121837380-121838396	N_Shore
DMR50376	chr12	121837283	121838557	14	cg17512843	121837458	+	chr12:121837380-121838396	Island
DMR50376	chr12	121837283	121838557	14	cg17847329	121837518	-	chr12:121837380-121838396	Island
DMR50376	chr12	121837283	121838557	14	cg03512355	121837704	+	chr12:121837380-121838396	Island
DMR50376	chr12	121837283	121838557	14	cg17104900	121837726	+	chr12:121837380-121838396	Island
DMR50376	chr12	121837283	121838557	14	cg03064241	121837728	+	chr12:121837380-121838396	Island
DMR50376	chr12	121837283	121838557	14	cg17297653	121837761	+	chr12:121837380-121838396	Island
DMR50376	chr12	121837283	121838557	14	cg00111436	121837826	-	chr12:121837380-121838396	Island
DMR50376	chr12	121837283	121838557	14	cg19051225	121837829	-	chr12:121837380-121838396	Island
DMR50376	chr12	121837283	121838557	14	cg20459332	121837991	-	chr12:121837380-121838396	Island
DMR50376	chr12	121837283	121838557	14	cg09926889	121838009	-	chr12:121837380-121838396	Island
DMR50376	chr12	121837283	121838557	14	cg01474481	121838152	-	chr12:121837380-121838396	Island
DMR50376	chr12	121837283	121838557	14	cg17914881	121838395	+	chr12:121837380-121838396	Island
DMR50376	chr12	121837283	121838557	14	cg23860263	121838557	+	chr12:121837380-121838396	S_Shore
DMR54853	chr13	60970210	60971635	16	cg03447530	60970210	-	chr13:60970403-60972045	N_Shore
DMR54853	chr13	60970210	60971635	16	cg23103367	60970259	+	chr13:60970403-60972045	N_Shore
DMR54853	chr13	60970210	60971635	16	cg19937698	60970319	-	chr13:60970403-60972045	N_Shore
DMR54853	chr13	60970210	60971635	16	cg23767211	60970404	-	chr13:60970403-60972045	Island
DMR54853	chr13	60970210	60971635	16	cg22045829	60970476	-	chr13:60970403-60972045	Island
DMR54853	chr13	60970210	60971635	16	cg26737458	60970478	-	chr13:60970403-60972045	Island
DMR54853	chr13	60970210	60971635	16	cg01557749	60970566	+	chr13:60970403-60972045	Island
DMR54853	chr13	60970210	60971635	16	cg05666423	60970705	+	chr13:60970403-60972045	Island
DMR54853	chr13	60970210	60971635	16	cg18522102	60970987	-	chr13:60970403-60972045	Island
DMR54853	chr13	60970210	60971635	16	cg10765900	60971006	-	chr13:60970403-60972045	Island
DMR54853	chr13	60970210	60971635	16	cg20944895	60971008	+	chr13:60970403-60972045	Island
DMR54853	chr13	60970210	60971635	16	cg00319567	60971258	-	chr13:60970403-60972045	Island
DMR54853	chr13	60970210	60971635	16	cg25066583	60971266	+	chr13:60970403-60972045	Island
DMR54853	chr13	60970210	60971635	16	cg07668623	60971344	+	chr13:60970403-60972045	Island
DMR54853	chr13	60970210	60971635	16	cg12552766	60971347	+	chr13:60970403-60972045	Island
DMR54853	chr13	60970210	60971635	16	cg22518630	60971635	-	chr13:60970403-60972045	Island
DMR56282	chr13	108867836	108868194	8	cg01969938	108867836	+	chr13:108867107-108867364	S_Shore
DMR56282	chr13	108867836	108868194	8	cg24242429	108867887	-	chr13:108867107-108867364	S_Shore
DMR56282	chr13	108867836	108868194	8	cg05180121	108867893	-	chr13:108867107-108867364	S_Shore
DMR56282	chr13	108867836	108868194	8	cg17114573	108868021	+	chr13:108867107-108867364	S_Shore
DMR56282	chr13	108867836	108868194	8	cg08216792	108868060	+	chr13:108867107-108867364	S_Shore
DMR56282	chr13	108867836	108868194	8	cg22492943	108868076	-	chr13:108867107-108867364	S_Shore
DMR56282	chr13	108867836	108868194	8	cg22434424	108868130	+	chr13:108867107-108867364	S_Shore
DMR56282	chr13	108867836	108868194	8	cg27163659	108868194	-	chr13:108867107-108867364	S_Shore
DMR76073	chr16	58163123	58163814	12	cg27053636	58163123	+	chr16:58162754-58163682	Island
DMR76073	chr16	58163123	58163814	12	cg06478814	58163201	+	chr16:58162754-58163682	Island
DMR76073	chr16	58163123	58163814	12	cg18633178	58163203	+	chr16:58162754-58163682	Island
DMR76073	chr16	58163123	58163814	12	cg27139117	58163299	+	chr16:58162754-58163682	Island
DMR76073	chr16	58163123	58163814	12	cg04931156	58163352	+	chr16:58162754-58163682	Island
DMR76073	chr16	58163123	58163814	12	cg06199468	58163354	+	chr16:58162754-58163682	Island
DMR76073	chr16	58163123	58163814	12	cg05575046	58163367	+	chr16:58162754-58163682	Island
DMR76073	chr16	58163123	58163814	12	cg00755753	58163470	-	chr16:58162754-58163682	Island
DMR76073	chr16	58163123	58163814	12	cg09866208	58163498	-	chr16:58162754-58163682	Island
DMR76073	chr16	58163123	58163814	12	cg04653012	58163677	+	chr16:58162754-58163682	Island
DMR76073	chr16	58163123	58163814	12	cg03015610	58163699	+	chr16:58162754-58163682	S_Shore
DMR76073	chr16	58163123	58163814	12	cg25771195	58163814	-	chr16:58162754-58163682	S_Shore
DMR80757	chr17	4795168	4795672	4	cg15207091	4795168	-		OpenSea
DMR80757	chr17	4795168	4795672	4	cg11625476	4795410	-		OpenSea
DMR80757	chr17	4795168	4795672	4	cg13332193	4795550	-		OpenSea
DMR80757	chr17	4795168	4795672	4	cg00663068	4795672	+		OpenSea
DMR87875	chr17	72245470	72245578	2	cg12253634	72245470	-		OpenSea
DMR87875	chr17	72245470	72245578	2	cg01910527	72245578	+		OpenSea
DMR92250	chr18	76738478	76739559	6	cg17299899	76738478	-	chr18:76737005-76741244	Island
DMR92250	chr18	76738478	76739559	6	cg01692233	76738717	+	chr18:76737005-76741244	Island
DMR92250	chr18	76738478	76739559	6	cg21779611	76738999	+	chr18:76737005-76741244	Island
DMR92250	chr18	76738478	76739559	6	cg13634602	76739226	-	chr18:76737005-76741244	Island
DMR92250	chr18	76738478	76739559	6	cg05080154	76739409	+	chr18:76737005-76741244	Island
DMR92250	chr18	76738478	76739559	6	cg16580499	76739559	-	chr18:76737005-76741244	Island
DMR95224	chr19	10747142	10747407	3	cg02426178	10747142	-	chr19:10747141-10747488	Island
DMR95224	chr19	10747142	10747407	3	cg26863085	10747328	+	chr19:10747141-10747488	Island
DMR95224	chr19	10747142	10747407	3	cg01479645	10747407	-	chr19:10747141-10747488	Island
DMR102469	chr2	5832430	5833195	5	cg12312988	5832430	+	chr2:5832041-5834208	Island
DMR102469	chr2	5832430	5833195	5	cg18449120	5832882	-	chr2:5832041-5834208	Island
DMR102469	chr2	5832430	5833195	5	cg08165221	5833017	+	chr2:5832041-5834208	Island
DMR102469	chr2	5832430	5833195	5	cg20008332	5833169	+	chr2:5832041-5834208	Island
DMR102469	chr2	5832430	5833195	5	cg18863333	5833195	+	chr2:5832041-5834208	Island
DMR105713	chr2	48808114	48808114	1	cg25061755	48808114	-		OpenSea
DMR117903	chr20	307320	307540	2	cg10625705	307320	+	chr20:304826-308323	Island
DMR117903	chr20	307320	307540	2	cg03342008	307540	+	chr20:304826-308323	Island
DMR120628	chr20	55926117	55926623	10	cg21745248	55926117	+	chr20:55926212-55926585	N_Shore
DMR120628	chr20	55926117	55926623	10	cg19734148	55926119	+	chr20:55926212-55926585	N_Shore
DMR120628	chr20	55926117	55926623	10	cg23492582	55926133	+	chr20:55926212-55926585	N_Shore
DMR120628	chr20	55926117	55926623	10	cg05045383	55926193	-	chr20:55926212-55926585	N_Shore
DMR120628	chr20	55926117	55926623	10	cg07222921	55926318	+	chr20:55926212-55926585	Island
DMR120628	chr20	55926117	55926623	10	cg02145048	55926395	-	chr20:55926212-55926585	Island
DMR120628	chr20	55926117	55926623	10	cg03132089	55926498	+	chr20:55926212-55926585	Island
DMR120628	chr20	55926117	55926623	10	cg22885975	55926578	-	chr20:55926212-55926585	Island
DMR120628	chr20	55926117	55926623	10	cg07879447	55926584	+	chr20:55926212-55926585	Island
DMR120628	chr20	55926117	55926623	10	cg10234952	55926623	+	chr20:55926212-55926585	S_Shore
DMR126212	chr22	46283142	46283142	1	cg01621576	46283142	-	chr22:46285477-46285986	N_Shelf
DMR127432	chr3	10247487	10247487	1	cg13419330	10247487	+		OpenSea
DMR130594	chr3	51975770	51976883	15	cg00919585	51975770	-	chr3:51975612-51976505	Island
DMR130594	chr3	51975770	51976883	15	cg18108507	51975897	+	chr3:51975612-51976505	Island
DMR130594	chr3	51975770	51976883	15	cg12762517	51975968	+	chr3:51975612-51976505	Island
DMR130594	chr3	51975770	51976883	15	cg14974841	51975970	+	chr3:51975612-51976505	Island
DMR130594	chr3	51975770	51976883	15	cg12345593	51975989	+	chr3:51975612-51976505	Island
DMR130594	chr3	51975770	51976883	15	cg26140174	51975996	+	chr3:51975612-51976505	Island
DMR130594	chr3	51975770	51976883	15	cg15577135	51976003	+	chr3:51975612-51976505	Island
DMR130594	chr3	51975770	51976883	15	cg26059822	51976165	+	chr3:51975612-51976505	Island
DMR130594	chr3	51975770	51976883	15	cg14262432	51976171	+	chr3:51975612-51976505	Island
DMR130594	chr3	51975770	51976883	15	cg23013392	51976224	-	chr3:51975612-51976505	Island
DMR130594	chr3	51975770	51976883	15	cg05677579	51976245	-	chr3:51975612-51976505	Island
DMR130594	chr3	51975770	51976883	15	cg17253884	51976254	-	chr3:51975612-51976505	Island
DMR130594	chr3	51975770	51976883	15	cg02577651	51976427	+	chr3:51975612-51976505	Island
DMR130594	chr3	51975770	51976883	15	cg12554573	51976667	-	chr3:51975612-51976505	S_Shore
DMR130594	chr3	51975770	51976883	15	cg02047661	51976883	-	chr3:51975612-51976505	S_Shore
DMR132798	chr3	101442801	101443992	15	cg25494408	101442801	+	chr3:101443478-101443859	N_Shore
DMR132798	chr3	101442801	101443992	15	cg23048036	101442954	-	chr3:101443478-101443859	N_Shore
DMR132798	chr3	101442801	101443992	15	cg23962380	101443264	-	chr3:101443478-101443859	N_Shore
DMR132798	chr3	101442801	101443992	15	cg25782835	101443325	+	chr3:101443478-101443859	N_Shore
DMR132798	chr3	101442801	101443992	15	cg14453251	101443389	-	chr3:101443478-101443859	N_Shore
DMR132798	chr3	101442801	101443992	15	cg03072102	101443408	-	chr3:101443478-101443859	N_Shore
DMR132798	chr3	101442801	101443992	15	cg20967818	101443419	-	chr3:101443478-101443859	N_Shore
DMR132798	chr3	101442801	101443992	15	cg10791930	101443444	-	chr3:101443478-101443859	N_Shore
DMR132798	chr3	101442801	101443992	15	cg20934836	101443479	-	chr3:101443478-101443859	Island
DMR132798	chr3	101442801	101443992	15	cg18684041	101443481	-	chr3:101443478-101443859	Island
DMR132798	chr3	101442801	101443992	15	cg23505966	101443535	-	chr3:101443478-101443859	Island
DMR132798	chr3	101442801	101443992	15	cg03919644	101443603	+	chr3:101443478-101443859	Island
DMR132798	chr3	101442801	101443992	15	cg24172986	101443691	-	chr3:101443478-101443859	Island
DMR132798	chr3	101442801	101443992	15	cg19235494	101443851	+	chr3:101443478-101443859	Island
DMR132798	chr3	101442801	101443992	15	cg24050630	101443992	-	chr3:101443478-101443859	S_Shore
DMR133919	chr3	123602485	123603618	10	cg04376312	123602485	+	chr3:123602588-123603540	N_Shore
DMR133919	chr3	123602485	123603618	10	cg00268185	123602768	+	chr3:123602588-123603540	Island
DMR133919	chr3	123602485	123603618	10	cg27345757	123602795	+	chr3:123602588-123603540	Island
DMR133919	chr3	123602485	123603618	10	cg01817204	123602957	+	chr3:123602588-123603540	Island
DMR133919	chr3	123602485	123603618	10	cg16531585	123603306	+	chr3:123602588-123603540	Island
DMR133919	chr3	123602485	123603618	10	cg04583043	123603308	+	chr3:123602588-123603540	Island
DMR133919	chr3	123602485	123603618	10	cg07802917	123603311	+	chr3:123602588-123603540	Island
DMR133919	chr3	123602485	123603618	10	cg00890840	123603455	+	chr3:123602588-123603540	Island
DMR133919	chr3	123602485	123603618	10	cg11359984	123603539	+	chr3:123602588-123603540	Island
DMR133919	chr3	123602485	123603618	10	cg03731616	123603618	-	chr3:123602588-123603540	S_Shore
DMR134497	chr3	128399555	128400220	4	cg06671352	128399555	+	chr3:128399481-128400155	Island
DMR134497	chr3	128399555	128400220	4	cg06086148	128399777	+	chr3:128399481-128400155	Island
DMR134497	chr3	128399555	128400220	4	cg04834794	128400154	+	chr3:128399481-128400155	Island
DMR134497	chr3	128399555	128400220	4	cg02610898	128400220	-	chr3:128399481-128400155	S_Shore
DMR135156	chr3	137489312	137491164	9	cg12409982	137489312	-	chr3:137489051-137489409	Island
DMR135156	chr3	137489312	137491164	9	cg20714110	137489672	+	chr3:137489594-137491004	Island
DMR135156	chr3	137489312	137491164	9	cg17883458	137489767	+	chr3:137489594-137491004	Island
DMR135156	chr3	137489312	137491164	9	cg16434657	137490228	-	chr3:137489594-137491004	Island
DMR135156	chr3	137489312	137491164	9	cg27175819	137490436	-	chr3:137489594-137491004	Island
DMR135156	chr3	137489312	137491164	9	cg16334250	137490639	-	chr3:137489594-137491004	Island
DMR135156	chr3	137489312	137491164	9	cg18030833	137490793	+	chr3:137489594-137491004	Island
DMR135156	chr3	137489312	137491164	9	cg15085447	137490846	-	chr3:137489594-137491004	Island
DMR135156	chr3	137489312	137491164	9	cg08160826	137491164	-	chr3:137489051-137489409	S_Shore
DMR136373	chr3	160166877	160167990	15	cg02095937	160166877	+	chr3:160167184-160168200	N_Shore
DMR136373	chr3	160166877	160167990	15	cg01459132	160167317	+	chr3:160167184-160168200	Island
DMR136373	chr3	160166877	160167990	15	cg08816037	160167507	+	chr3:160167184-160168200	Island
DMR136373	chr3	160166877	160167990	15	cg23704082	160167518	+	chr3:160167184-160168200	Island
DMR136373	chr3	160166877	160167990	15	cg14931304	160167551	+	chr3:160167184-160168200	Island
DMR136373	chr3	160166877	160167990	15	cg04008429	160167646	+	chr3:160167184-160168200	Island
DMR136373	chr3	160166877	160167990	15	cg10273210	160167665	+	chr3:160167184-160168200	Island
DMR136373	chr3	160166877	160167990	15	cg11075316	160167725	-	chr3:160167184-160168200	Island
DMR136373	chr3	160166877	160167990	15	cg11614451	160167729	-	chr3:160167184-160168200	Island
DMR136373	chr3	160166877	160167990	15	cg26856080	160167746	-	chr3:160167184-160168200	Island
DMR136373	chr3	160166877	160167990	15	cg26433838	160167749	-	chr3:160167184-160168200	Island
DMR136373	chr3	160166877	160167990	15	cg02723904	160167768	-	chr3:160167184-160168200	Island
DMR136373	chr3	160166877	160167990	15	cg12479674	160167789	-	chr3:160167184-160168200	Island
DMR136373	chr3	160166877	160167990	15	cg07553761	160167977	+	chr3:160167184-160168200	Island
DMR136373	chr3	160166877	160167990	15	cg15618978	160167990	+	chr3:160167184-160168200	Island
DMR153077	chr5	107414537	107414537	1	cg12444839	107414537	+		OpenSea
DMR154756	chr5	137878512	137879786	9	cg01936124	137878512	+	chr5:137878264-137879425	Island
DMR154756	chr5	137878512	137879786	9	cg05839636	137878905	-	chr5:137878264-137879425	Island
DMR154756	chr5	137878512	137879786	9	cg14490761	137878937	-	chr5:137878264-137879425	Island
DMR154756	chr5	137878512	137879786	9	cg25337069	137878958	-	chr5:137878264-137879425	Island
DMR154756	chr5	137878512	137879786	9	cg16513905	137879008	+	chr5:137878264-137879425	Island
DMR154756	chr5	137878512	137879786	9	cg16182055	137879011	+	chr5:137878264-137879425	Island
DMR154756	chr5	137878512	137879786	9	cg15910414	137879246	+	chr5:137878264-137879425	Island
DMR154756	chr5	137878512	137879786	9	cg08902132	137879323	-	chr5:137878264-137879425	Island
DMR154756	chr5	137878512	137879786	9	cg21189063	137879786	+	chr5:137878264-137879425	S_Shore
DMR160785	chr6	25652381	25652815	10	cg16954341	25652381	-	chr6:25652380-25652709	Island
DMR160785	chr6	25652381	25652815	10	cg13586599	25652383	-	chr6:25652380-25652709	Island
DMR160785	chr6	25652381	25652815	10	cg04200224	25652390	-	chr6:25652380-25652709	Island
DMR160785	chr6	25652381	25652815	10	cg15562220	25652395	-	chr6:25652380-25652709	Island
DMR160785	chr6	25652381	25652815	10	cg10721149	25652405	-	chr6:25652380-25652709	Island
DMR160785	chr6	25652381	25652815	10	cg13834623	25652407	-	chr6:25652380-25652709	Island
DMR160785	chr6	25652381	25652815	10	cg26718511	25652531	+	chr6:25652380-25652709	Island
DMR160785	chr6	25652381	25652815	10	cg06493994	25652602	-	chr6:25652380-25652709	Island
DMR160785	chr6	25652381	25652815	10	cg01230796	25652698	+	chr6:25652380-25652709	Island
DMR160785	chr6	25652381	25652815	10	cg20060396	25652815	+	chr6:25652380-25652709	S_Shore
DMR162802	chr6	35693573	35693573	1	cg23416081	35693573	+	chr6:35695725-35696156	N_Shelf
DMR164870	chr6	70506028	70507787	12	cg21428833	70506028	-	chr6:70506292-70507024	N_Shore
DMR164870	chr6	70506028	70507787	12	cg11798043	70506422	+	chr6:70506292-70507024	Island
DMR164870	chr6	70506028	70507787	12	cg09103184	70506543	+	chr6:70506292-70507024	Island
DMR164870	chr6	70506028	70507787	12	cg08663669	70506547	+	chr6:70506292-70507024	Island
DMR164870	chr6	70506028	70507787	12	cg09507643	70506719	-	chr6:70506292-70507024	Island
DMR164870	chr6	70506028	70507787	12	cg04598744	70506758	+	chr6:70506292-70507024	Island
DMR164870	chr6	70506028	70507787	12	cg05537360	70506940	-	chr6:70506292-70507024	Island
DMR164870	chr6	70506028	70507787	12	cg17716463	70506983	-	chr6:70506292-70507024	Island
DMR164870	chr6	70506028	70507787	12	cg10796979	70506998	+	chr6:70506292-70507024	Island
DMR164870	chr6	70506028	70507787	12	cg03001484	70507230	+	chr6:70506292-70507024	S_Shore
DMR164870	chr6	70506028	70507787	12	cg21197232	70507342	+	chr6:70506292-70507024	S_Shore
DMR164870	chr6	70506028	70507787	12	cg07062388	70507787	+	chr6:70506292-70507024	S_Shore
DMR165401	chr6	85482570	85484863	14	cg06793562	85482570	-	chr6:85482569-85484718	Island
DMR165401	chr6	85482570	85484863	14	cg08445802	85482612	-	chr6:85482569-85484718	Island
DMR165401	chr6	85482570	85484863	14	cg18506678	85482785	+	chr6:85482569-85484718	Island
DMR165401	chr6	85482570	85484863	14	cg23185829	85482946	+	chr6:85482569-85484718	Island
DMR165401	chr6	85482570	85484863	14	cg24708006	85483055	+	chr6:85482569-85484718	Island
DMR165401	chr6	85482570	85484863	14	cg00176709	85483334	+	chr6:85482569-85484718	Island
DMR165401	chr6	85482570	85484863	14	cg16561893	85483536	+	chr6:85482569-85484718	Island
DMR165401	chr6	85482570	85484863	14	cg23961842	85483800	+	chr6:85482569-85484718	Island
DMR165401	chr6	85482570	85484863	14	cg07202413	85483933	-	chr6:85482569-85484718	Island
DMR165401	chr6	85482570	85484863	14	cg07995179	85484287	-	chr6:85482569-85484718	Island
DMR165401	chr6	85482570	85484863	14	cg01839396	85484450	-	chr6:85482569-85484718	Island
DMR165401	chr6	85482570	85484863	14	cg25439496	85484627	+	chr6:85482569-85484718	Island
DMR165401	chr6	85482570	85484863	14	cg18162583	85484717	+	chr6:85482569-85484718	Island
DMR165401	chr6	85482570	85484863	14	cg06187770	85484863	-	chr6:85482569-85484718	S_Shore
DMR165901	chr6	100050480	100051841	12	cg07323825	100050480	-	chr6:100051018-100051972	N_Shore
DMR165901	chr6	100050480	100051841	12	cg21528204	100050506	-	chr6:100051018-100051972	N_Shore
DMR165901	chr6	100050480	100051841	12	cg14205321	100050662	-	chr6:100051018-100051972	N_Shore
DMR165901	chr6	100050480	100051841	12	cg25966893	100050770	-	chr6:100051018-100051972	N_Shore
DMR165901	chr6	100050480	100051841	12	cg27112666	100050791	-	chr6:100051018-100051972	N_Shore
DMR165901	chr6	100050480	100051841	12	cg04670802	100050812	-	chr6:100051018-100051972	N_Shore
DMR165901	chr6	100050480	100051841	12	cg24644551	100050918	+	chr6:100051018-100051972	N_Shore
DMR165901	chr6	100050480	100051841	12	cg06558014	100051116	+	chr6:100051018-100051972	Island
DMR165901	chr6	100050480	100051841	12	cg18708460	100051339	-	chr6:100051018-100051972	Island
DMR165901	chr6	100050480	100051841	12	cg03460137	100051480	-	chr6:100051018-100051972	Island
DMR165901	chr6	100050480	100051841	12	cg02732202	100051635	-	chr6:100051018-100051972	Island
DMR165901	chr6	100050480	100051841	12	cg22947748	100051841	-	chr6:100051018-100051972	Island
DMR166220	chr6	107955362	107955689	2	cg08513253	107955362	+	chr6:107955163-107956693	Island
DMR166220	chr6	107955362	107955689	2	cg03350900	107955689	+	chr6:107955163-107956693	Island
DMR167523	chr6	134212483	134212969	4	cg01935747	134212483	+	chr6:134212690-134213098	N_Shore
DMR167523	chr6	134212483	134212969	4	cg00590324	134212732	-	chr6:134212690-134213098	Island
DMR167523	chr6	134212483	134212969	4	cg23228540	134212933	-	chr6:134212690-134213098	Island
DMR167523	chr6	134212483	134212969	4	cg25124633	134212969	-	chr6:134212690-134213098	Island
DMR170113	chr6	168581459	168581628	2	cg07134252	168581459	-		OpenSea
DMR170113	chr6	168581459	168581628	2	cg05739379	168581628	-		OpenSea
DMR176055	chr7	66461337	66462276	11	cg27042091	66461337	+	chr7:66461857-66462107	N_Shore
DMR176055	chr7	66461337	66462276	11	cg15002172	66461644	+	chr7:66461857-66462107	N_Shore
DMR176055	chr7	66461337	66462276	11	cg07031437	66461649	+	chr7:66461857-66462107	N_Shore
DMR176055	chr7	66461337	66462276	11	cg19951638	66461658	-	chr7:66461857-66462107	N_Shore
DMR176055	chr7	66461337	66462276	11	cg25974485	66461693	-	chr7:66461857-66462107	N_Shore
DMR176055	chr7	66461337	66462276	11	cg24448245	66461718	-	chr7:66461857-66462107	N_Shore
DMR176055	chr7	66461337	66462276	11	cg25585592	66461794	+	chr7:66461857-66462107	N_Shore
DMR176055	chr7	66461337	66462276	11	cg05625801	66461858	-	chr7:66461857-66462107	Island
DMR176055	chr7	66461337	66462276	11	cg08833546	66461892	+	chr7:66461857-66462107	Island
DMR176055	chr7	66461337	66462276	11	cg19250764	66461952	-	chr7:66461857-66462107	Island
DMR176055	chr7	66461337	66462276	11	cg10778415	66462276	-	chr7:66460112-66460803	S_Shore
DMR177254	chr7	89873797	89875086	14	cg14950193	89873797	+	chr7:89874321-89874855	N_Shore
DMR177254	chr7	89873797	89875086	14	cg20171429	89873821	+	chr7:89874321-89874855	N_Shore
DMR177254	chr7	89873797	89875086	14	cg09642347	89873891	+	chr7:89874321-89874855	N_Shore
DMR177254	chr7	89873797	89875086	14	cg05661273	89874187	+	chr7:89874321-89874855	N_Shore
DMR177254	chr7	89873797	89875086	14	cg24450365	89874355	+	chr7:89874321-89874855	Island
DMR177254	chr7	89873797	89875086	14	cg15044954	89874365	+	chr7:89874321-89874855	Island
DMR177254	chr7	89873797	89875086	14	cg06721014	89874421	+	chr7:89874321-89874855	Island
DMR177254	chr7	89873797	89875086	14	cg03783062	89874457	-	chr7:89874321-89874855	Island
DMR177254	chr7	89873797	89875086	14	cg07588113	89874465	-	chr7:89874321-89874855	Island
DMR177254	chr7	89873797	89875086	14	cg11987986	89874480	-	chr7:89874321-89874855	Island
DMR177254	chr7	89873797	89875086	14	cg23283875	89874597	+	chr7:89874321-89874855	Island
DMR177254	chr7	89873797	89875086	14	cg19173602	89874821	-	chr7:89874321-89874855	Island
DMR177254	chr7	89873797	89875086	14	cg24755910	89874846	-	chr7:89874321-89874855	Island
DMR177254	chr7	89873797	89875086	14	cg26066003	89875086	-	chr7:89874321-89874855	S_Shore
DMR177388	chr7	92218972	92220071	10	cg27464490	92218972	-	chr7:92219060-92219873	N_Shore
DMR177388	chr7	92218972	92220071	10	cg12025996	92219279	-	chr7:92219060-92219873	Island
DMR177388	chr7	92218972	92220071	10	cg00568741	92219338	-	chr7:92219060-92219873	Island
DMR177388	chr7	92218972	92220071	10	cg21763598	92219715	+	chr7:92219060-92219873	Island
DMR177388	chr7	92218972	92220071	10	cg27519869	92219805	-	chr7:92219060-92219873	Island
DMR177388	chr7	92218972	92220071	10	cg04516975	92219810	-	chr7:92219060-92219873	Island
DMR177388	chr7	92218972	92220071	10	cg27378035	92219824	-	chr7:92219060-92219873	Island
DMR177388	chr7	92218972	92220071	10	cg18036573	92219856	+	chr7:92219060-92219873	Island
DMR177388	chr7	92218972	92220071	10	cg18792170	92219872	+	chr7:92219060-92219873	Island
DMR177388	chr7	92218972	92220071	10	cg02023042	92220071	+	chr7:92219060-92219873	S_Shore
DMR178239	chr7	100743732	100744067	3	cg20826151	100743732	+		OpenSea
DMR178239	chr7	100743732	100744067	3	cg22013564	100743832	+		OpenSea
DMR178239	chr7	100743732	100744067	3	cg27092935	100744067	-		OpenSea
DMR182093	chr7	155019321	155019550	3	cg02388319	155019321	-		OpenSea
DMR182093	chr7	155019321	155019550	3	cg14691924	155019355	+		OpenSea
DMR182093	chr7	155019321	155019550	3	cg05785222	155019550	+		OpenSea
DMR189181	chr8	99837480	99838488	5	cg27147306	99837480	-	chr8:99837461-99837936	Island
DMR189181	chr8	99837480	99838488	5	cg25623604	99837491	-	chr8:99837461-99837936	Island
DMR189181	chr8	99837480	99838488	5	cg11193173	99837846	+	chr8:99837461-99837936	Island
DMR189181	chr8	99837480	99838488	5	cg12995160	99838318	+	chr8:99837461-99837936	S_Shore
DMR189181	chr8	99837480	99838488	5	cg20673075	99838488	-	chr8:99837461-99837936	S_Shore
DMR190393	chr8	125487571	125487804	3	cg14597492	125487571	-	chr8:125486521-125487622	Island
DMR190393	chr8	125487571	125487804	3	cg08743556	125487621	+	chr8:125486521-125487622	Island
DMR190393	chr8	125487571	125487804	3	cg03182158	125487804	+	chr8:125486521-125487622	S_Shore
DMR194961	chr9	100616469	100616607	2	cg24393316	100616469	+	chr9:100615234-100617510	Island
DMR194961	chr9	100616469	100616607	2	cg13791254	100616607	-	chr9:100615234-100617510	Island
DMR annotation result (to gene) for bootstrapped model with DMRs as features
DMR	chr	DMR_start	DMR_end	geneid	genename	Gene_start	Gene_end	Gene_strand	DMR_TSS_distance
DMR5242	chr1	27816300	27817404	10163	WASF2	27730734	27816678	-	0
DMR7449	chr1	45451736	45453003	8891	EIF2B3	45316194	45452394	-	0
DMR12958	chr1	155022635	155024394	8751	ADAM15	155023422	155035252	+	0
DMR13224	chr1	156307318	156307348	128229	TSACC	156307105	156316785	+	212
DMR14586	chr1	171711261	171711860	8674	VAMP4	171669296	171711379	-	0
DMR31211	chr11	2397201	2398856	975	CD81	2398547	2418649	+	0
DMR50376	chr12	121837283	121838557	80196	RNF34	121837886	121862155	+	0
DMR54853	chr13	60970210	60971635	81550	TDRD3	60970591	61148013	+	0
DMR76073	chr16	58163123	58163814	29105	CFAP20	58147497	58163296	-	0
DMR102469	chr2	5832430	5833195	6664	SOX11	5832799	5841517	+	0
DMR120628	chr20	55926117	55926623	8480	RAE1	55926145	55953519	+	0
DMR130594	chr3	51975770	51976883	9136	RRP9	51967442	51975957	-	0
DMR130594	chr3	51975770	51976883	10039	PARP3	51976361	51982883	+	0
DMR132798	chr3	101442801	101443992	79598	CEP97	101443494	101486181	+	0
DMR133919	chr3	123602485	123603618	4638	MYLK	123331143	123603149	-	0
DMR134497	chr3	128399555	128400220	6184	RPN1	128338813	128399918	-	0
DMR136373	chr3	160166877	160167990	57560	IFT80	159945241	160167626	-	0
DMR136373	chr3	160166877	160167990	286827	TRIM59	160153291	160167626	-	0
DMR154756	chr5	137878512	137879786	2107	ETF1	137841782	137878989	-	0
DMR160785	chr6	25652381	25652815	10590	SCGN	25652429	25702008	+	0
DMR164870	chr6	70506028	70507787	55788	LMBRD1	70385641	70507049	-	0
DMR176055	chr7	66461337	66462276	55253	TYW1	66461792	66704507	+	0
DMR177254	chr7	89873797	89875086	79846	CFAP69	89874488	89940377	+	0
DMR177388	chr7	92218972	92220071	257415	FAM133B	92190072	92219706	-	0
DMR annotation result (to probe) for single model with DMRs as features
DMR	chr	DMR_start	DMR_end	Probe_num	Probe	Probe_pos	Probe_strand	Islands_Name	Relation_to_Island
DMR1020	chr1	2925740	2925740	1	cg16562486	2925740	+	chr1:2929155-2929376	N_Shelf
DMR4227	chr1	21022529	21023823	7	cg07246798	21022529	+	chr1:21022939-21023189	N_Shore
DMR4227	chr1	21022529	21023823	7	cg10530135	21022984	+	chr1:21022939-21023189	Island
DMR4227	chr1	21022529	21023823	7	cg04423622	21023073	+	chr1:21022939-21023189	Island
DMR4227	chr1	21022529	21023823	7	cg16558994	21023132	-	chr1:21022939-21023189	Island
DMR4227	chr1	21022529	21023823	7	cg26063862	21023254	+	chr1:21022939-21023189	S_Shore
DMR4227	chr1	21022529	21023823	7	cg27312359	21023503	+	chr1:21022939-21023189	S_Shore
DMR4227	chr1	21022529	21023823	7	cg24730688	21023823	-	chr1:21022939-21023189	S_Shore
DMR7449	chr1	45451736	45453003	10	cg18017573	45451736	+	chr1:45452037-45452444	N_Shore
DMR7449	chr1	45451736	45453003	10	cg05177851	45451992	-	chr1:45452037-45452444	N_Shore
DMR7449	chr1	45451736	45453003	10	cg05654404	45452166	+	chr1:45452037-45452444	Island
DMR7449	chr1	45451736	45453003	10	cg03229887	45452240	+	chr1:45452037-45452444	Island
DMR7449	chr1	45451736	45453003	10	cg13950210	45452319	-	chr1:45452037-45452444	Island
DMR7449	chr1	45451736	45453003	10	cg12044615	45452509	-	chr1:45452037-45452444	S_Shore
DMR7449	chr1	45451736	45453003	10	cg02586249	45452521	-	chr1:45452037-45452444	S_Shore
DMR7449	chr1	45451736	45453003	10	cg14611683	45452580	-	chr1:45452037-45452444	S_Shore
DMR7449	chr1	45451736	45453003	10	cg16604218	45452605	+	chr1:45452037-45452444	S_Shore
DMR7449	chr1	45451736	45453003	10	cg07424440	45453003	+	chr1:45452037-45452444	S_Shore
DMR8986	chr1	65525795	65525795	1	cg25005739	65525795	-		OpenSea
DMR11384	chr1	115972057	115972057	1	cg21584846	115972057	+		OpenSea
DMR12958	chr1	155022635	155024394	11	cg24935121	155022635	-	chr1:155022988-155024332	N_Shore
DMR12958	chr1	155022635	155024394	11	cg00958409	155023062	+	chr1:155022988-155024332	Island
DMR12958	chr1	155022635	155024394	11	cg26310319	155023248	-	chr1:155022988-155024332	Island
DMR12958	chr1	155022635	155024394	11	cg23890506	155023350	-	chr1:155022988-155024332	Island
DMR12958	chr1	155022635	155024394	11	cg16095542	155023359	-	chr1:155022988-155024332	Island
DMR12958	chr1	155022635	155024394	11	cg15694180	155023435	-	chr1:155022988-155024332	Island
DMR12958	chr1	155022635	155024394	11	cg04018299	155023650	-	chr1:155022988-155024332	Island
DMR12958	chr1	155022635	155024394	11	cg22900705	155023903	+	chr1:155022988-155024332	Island
DMR12958	chr1	155022635	155024394	11	cg26232102	155024228	+	chr1:155022988-155024332	Island
DMR12958	chr1	155022635	155024394	11	cg03379131	155024281	-	chr1:155022988-155024332	Island
DMR12958	chr1	155022635	155024394	11	cg12719510	155024394	-	chr1:155022988-155024332	S_Shore
DMR13224	chr1	156307318	156307348	2	cg10585648	156307318	+	chr1:156308173-156308442	N_Shore
DMR13224	chr1	156307318	156307348	2	cg18993334	156307348	+	chr1:156308173-156308442	N_Shore
DMR14586	chr1	171711261	171711860	11	cg09797599	171711261	+	chr1:171710845-171711607	Island
DMR14586	chr1	171711261	171711860	11	cg14826401	171711280	+	chr1:171710845-171711607	Island
DMR14586	chr1	171711261	171711860	11	cg25754252	171711285	+	chr1:171710845-171711607	Island
DMR14586	chr1	171711261	171711860	11	cg01832569	171711313	-	chr1:171710845-171711607	Island
DMR14586	chr1	171711261	171711860	11	cg12565330	171711323	+	chr1:171710845-171711607	Island
DMR14586	chr1	171711261	171711860	11	cg03990847	171711503	+	chr1:171710845-171711607	Island
DMR14586	chr1	171711261	171711860	11	cg05158566	171711606	+	chr1:171710845-171711607	Island
DMR14586	chr1	171711261	171711860	11	cg10025645	171711780	+	chr1:171710845-171711607	S_Shore
DMR14586	chr1	171711261	171711860	11	cg01653110	171711841	-	chr1:171710845-171711607	S_Shore
DMR14586	chr1	171711261	171711860	11	cg21444639	171711847	-	chr1:171710845-171711607	S_Shore
DMR14586	chr1	171711261	171711860	11	cg10635212	171711860	-	chr1:171710845-171711607	S_Shore
DMR15915	chr1	200885736	200885736	1	cg10894991	200885736	+		OpenSea
DMR18436	chr1	228545604	228545604	1	cg22862529	228545604	-	chr1:228548077-228548330	N_Shelf
DMR24352	chr10	69872166	69872166	1	cg07824800	69872166	-		OpenSea
DMR25324	chr10	79492045	79492099	2	cg03737788	79492045	+		OpenSea
DMR25324	chr10	79492045	79492099	2	cg02140517	79492099	-		OpenSea
DMR31245	chr11	2481206	2482929	23	cg27115973	2481206	-		OpenSea
DMR31245	chr11	2481206	2482929	23	cg06159548	2481370	+		OpenSea
DMR31245	chr11	2481206	2482929	23	cg26524638	2481449	-		OpenSea
DMR31245	chr11	2481206	2482929	23	cg03600094	2481475	-		OpenSea
DMR31245	chr11	2481206	2482929	23	cg25976755	2481495	-		OpenSea
DMR31245	chr11	2481206	2482929	23	cg17341170	2481545	-		OpenSea
DMR31245	chr11	2481206	2482929	23	cg25513073	2481641	+		OpenSea
DMR31245	chr11	2481206	2482929	23	cg03365111	2481857	-		OpenSea
DMR31245	chr11	2481206	2482929	23	cg16145209	2481909	-		OpenSea
DMR31245	chr11	2481206	2482929	23	cg23968213	2481965	-		OpenSea
DMR31245	chr11	2481206	2482929	23	cg03170016	2482142	-		OpenSea
DMR31245	chr11	2481206	2482929	23	cg25741120	2482223	-		OpenSea
DMR31245	chr11	2481206	2482929	23	cg03118430	2482233	-		OpenSea
DMR31245	chr11	2481206	2482929	23	cg26709929	2482240	-		OpenSea
DMR31245	chr11	2481206	2482929	23	cg17291157	2482284	-		OpenSea
DMR31245	chr11	2481206	2482929	23	cg07210454	2482303	-		OpenSea
DMR31245	chr11	2481206	2482929	23	cg13840782	2482394	-		OpenSea
DMR31245	chr11	2481206	2482929	23	cg09393494	2482401	-		OpenSea
DMR31245	chr11	2481206	2482929	23	cg25946538	2482531	+		OpenSea
DMR31245	chr11	2481206	2482929	23	cg11878045	2482536	+		OpenSea
DMR31245	chr11	2481206	2482929	23	cg25266888	2482594	-		OpenSea
DMR31245	chr11	2481206	2482929	23	cg23801748	2482735	-		OpenSea
DMR31245	chr11	2481206	2482929	23	cg27639104	2482929	-		OpenSea
DMR34547	chr11	47663538	47664508	10	cg12836610	47663538	-	chr11:47663577-47664331	N_Shore
DMR34547	chr11	47663538	47664508	10	cg25152200	47663666	-	chr11:47663577-47664331	Island
DMR34547	chr11	47663538	47664508	10	cg03517030	47664006	-	chr11:47663577-47664331	Island
DMR34547	chr11	47663538	47664508	10	cg18362429	47664250	+	chr11:47663577-47664331	Island
DMR34547	chr11	47663538	47664508	10	cg01459777	47664264	+	chr11:47663577-47664331	Island
DMR34547	chr11	47663538	47664508	10	cg00208461	47664272	+	chr11:47663577-47664331	Island
DMR34547	chr11	47663538	47664508	10	cg09232068	47664291	+	chr11:47663577-47664331	Island
DMR34547	chr11	47663538	47664508	10	cg12612340	47664330	-	chr11:47663577-47664331	Island
DMR34547	chr11	47663538	47664508	10	cg17839278	47664375	+	chr11:47663577-47664331	S_Shore
DMR34547	chr11	47663538	47664508	10	cg13932606	47664508	-	chr11:47663577-47664331	S_Shore
DMR37767	chr11	75058879	75058879	1	cg10359006	75058879	-	chr11:75062224-75062977	N_Shelf
DMR41688	chr11	131761763	131761763	1	cg06962970	131761763	-		OpenSea
DMR45007	chr12	47353065	47353065	1	cg18468917	47353065	-		OpenSea
DMR48271	chr12	95941571	95943114	10	cg03162823	95941571	-	chr12:95941906-95942979	N_Shore
DMR48271	chr12	95941571	95943114	10	cg23982858	95941869	-	chr12:95941906-95942979	N_Shore
DMR48271	chr12	95941571	95943114	10	cg00927554	95941920	-	chr12:95941906-95942979	Island
DMR48271	chr12	95941571	95943114	10	cg22538054	95941988	+	chr12:95941906-95942979	Island
DMR48271	chr12	95941571	95943114	10	cg03308628	95942287	+	chr12:95941906-95942979	Island
DMR48271	chr12	95941571	95943114	10	cg22802813	95942761	+	chr12:95941906-95942979	Island
DMR48271	chr12	95941571	95943114	10	cg17368254	95942847	+	chr12:95941906-95942979	Island
DMR48271	chr12	95941571	95943114	10	cg13879483	95942907	+	chr12:95941906-95942979	Island
DMR48271	chr12	95941571	95943114	10	cg07783282	95942964	-	chr12:95941906-95942979	Island
DMR48271	chr12	95941571	95943114	10	cg09883286	95943114	-	chr12:95941906-95942979	S_Shore
DMR50238	chr12	120868392	120868468	2	cg21341785	120868392	-		OpenSea
DMR50238	chr12	120868392	120868468	2	cg04880546	120868468	+		OpenSea
DMR50376	chr12	121837283	121838557	14	cg11292044	121837283	+	chr12:121837380-121838396	N_Shore
DMR50376	chr12	121837283	121838557	14	cg17512843	121837458	+	chr12:121837380-121838396	Island
DMR50376	chr12	121837283	121838557	14	cg17847329	121837518	-	chr12:121837380-121838396	Island
DMR50376	chr12	121837283	121838557	14	cg03512355	121837704	+	chr12:121837380-121838396	Island
DMR50376	chr12	121837283	121838557	14	cg17104900	121837726	+	chr12:121837380-121838396	Island
DMR50376	chr12	121837283	121838557	14	cg03064241	121837728	+	chr12:121837380-121838396	Island
DMR50376	chr12	121837283	121838557	14	cg17297653	121837761	+	chr12:121837380-121838396	Island
DMR50376	chr12	121837283	121838557	14	cg00111436	121837826	-	chr12:121837380-121838396	Island
DMR50376	chr12	121837283	121838557	14	cg19051225	121837829	-	chr12:121837380-121838396	Island
DMR50376	chr12	121837283	121838557	14	cg20459332	121837991	-	chr12:121837380-121838396	Island
DMR50376	chr12	121837283	121838557	14	cg09926889	121838009	-	chr12:121837380-121838396	Island
DMR50376	chr12	121837283	121838557	14	cg01474481	121838152	-	chr12:121837380-121838396	Island
DMR50376	chr12	121837283	121838557	14	cg17914881	121838395	+	chr12:121837380-121838396	Island
DMR50376	chr12	121837283	121838557	14	cg23860263	121838557	+	chr12:121837380-121838396	S_Shore
DMR50770	chr12	124383345	124383718	3	cg03313451	124383345	-		OpenSea
DMR50770	chr12	124383345	124383718	3	cg03934493	124383505	-		OpenSea
DMR50770	chr12	124383345	124383718	3	cg20130615	124383718	-		OpenSea
DMR54853	chr13	60970210	60971635	16	cg03447530	60970210	-	chr13:60970403-60972045	N_Shore
DMR54853	chr13	60970210	60971635	16	cg23103367	60970259	+	chr13:60970403-60972045	N_Shore
DMR54853	chr13	60970210	60971635	16	cg19937698	60970319	-	chr13:60970403-60972045	N_Shore
DMR54853	chr13	60970210	60971635	16	cg23767211	60970404	-	chr13:60970403-60972045	Island
DMR54853	chr13	60970210	60971635	16	cg22045829	60970476	-	chr13:60970403-60972045	Island
DMR54853	chr13	60970210	60971635	16	cg26737458	60970478	-	chr13:60970403-60972045	Island
DMR54853	chr13	60970210	60971635	16	cg01557749	60970566	+	chr13:60970403-60972045	Island
DMR54853	chr13	60970210	60971635	16	cg05666423	60970705	+	chr13:60970403-60972045	Island
DMR54853	chr13	60970210	60971635	16	cg18522102	60970987	-	chr13:60970403-60972045	Island
DMR54853	chr13	60970210	60971635	16	cg10765900	60971006	-	chr13:60970403-60972045	Island
DMR54853	chr13	60970210	60971635	16	cg20944895	60971008	+	chr13:60970403-60972045	Island
DMR54853	chr13	60970210	60971635	16	cg00319567	60971258	-	chr13:60970403-60972045	Island
DMR54853	chr13	60970210	60971635	16	cg25066583	60971266	+	chr13:60970403-60972045	Island
DMR54853	chr13	60970210	60971635	16	cg07668623	60971344	+	chr13:60970403-60972045	Island
DMR54853	chr13	60970210	60971635	16	cg12552766	60971347	+	chr13:60970403-60972045	Island
DMR54853	chr13	60970210	60971635	16	cg22518630	60971635	-	chr13:60970403-60972045	Island
DMR56282	chr13	108867836	108868194	8	cg01969938	108867836	+	chr13:108867107-108867364	S_Shore
DMR56282	chr13	108867836	108868194	8	cg24242429	108867887	-	chr13:108867107-108867364	S_Shore
DMR56282	chr13	108867836	108868194	8	cg05180121	108867893	-	chr13:108867107-108867364	S_Shore
DMR56282	chr13	108867836	108868194	8	cg17114573	108868021	+	chr13:108867107-108867364	S_Shore
DMR56282	chr13	108867836	108868194	8	cg08216792	108868060	+	chr13:108867107-108867364	S_Shore
DMR56282	chr13	108867836	108868194	8	cg22492943	108868076	-	chr13:108867107-108867364	S_Shore
DMR56282	chr13	108867836	108868194	8	cg22434424	108868130	+	chr13:108867107-108867364	S_Shore
DMR56282	chr13	108867836	108868194	8	cg27163659	108868194	-	chr13:108867107-108867364	S_Shore
DMR57577	chr14	21100442	21101750	8	cg05119363	21100442	-	chr14:21100838-21101043	N_Shore
DMR57577	chr14	21100442	21101750	8	cg18415585	21100888	-	chr14:21100838-21101043	Island
DMR57577	chr14	21100442	21101750	8	cg14342714	21100964	-	chr14:21100838-21101043	Island
DMR57577	chr14	21100442	21101750	8	cg01762070	21101007	+	chr14:21100838-21101043	Island
DMR57577	chr14	21100442	21101750	8	cg15904764	21101308	-	chr14:21100838-21101043	S_Shore
DMR57577	chr14	21100442	21101750	8	cg06916894	21101402	+	chr14:21100838-21101043	S_Shore
DMR57577	chr14	21100442	21101750	8	cg21188491	21101440	-	chr14:21100838-21101043	S_Shore
DMR57577	chr14	21100442	21101750	8	cg07102210	21101750	-	chr14:21100838-21101043	S_Shore
DMR70682	chr15	101094461	101094772	3	cg00684116	101094461	+	chr15:101094520-101099493	N_Shore
DMR70682	chr15	101094461	101094772	3	cg07167994	101094534	-	chr15:101094520-101099493	Island
DMR70682	chr15	101094461	101094772	3	cg25351461	101094772	-	chr15:101094520-101099493	Island
DMR71569	chr16	1506028	1506482	3	cg00133234	1506028	+	chr16:1505976-1506202	Island
DMR71569	chr16	1506028	1506482	3	cg09067117	1506253	-	chr16:1507355-1507653	N_Shore
DMR71569	chr16	1506028	1506482	3	cg07264401	1506482	+	chr16:1507355-1507653	N_Shore
DMR73107	chr16	12071430	12072256	3	cg03082108	12071430	-	chr16:12070257-12070870	S_Shore
DMR73107	chr16	12071430	12072256	3	cg08957564	12071814	-	chr16:12070257-12070870	S_Shore
DMR73107	chr16	12071430	12072256	3	cg06865119	12072256	+	chr16:12070257-12070870	S_Shore
DMR76073	chr16	58163123	58163814	12	cg27053636	58163123	+	chr16:58162754-58163682	Island
DMR76073	chr16	58163123	58163814	12	cg06478814	58163201	+	chr16:58162754-58163682	Island
DMR76073	chr16	58163123	58163814	12	cg18633178	58163203	+	chr16:58162754-58163682	Island
DMR76073	chr16	58163123	58163814	12	cg27139117	58163299	+	chr16:58162754-58163682	Island
DMR76073	chr16	58163123	58163814	12	cg04931156	58163352	+	chr16:58162754-58163682	Island
DMR76073	chr16	58163123	58163814	12	cg06199468	58163354	+	chr16:58162754-58163682	Island
DMR76073	chr16	58163123	58163814	12	cg05575046	58163367	+	chr16:58162754-58163682	Island
DMR76073	chr16	58163123	58163814	12	cg00755753	58163470	-	chr16:58162754-58163682	Island
DMR76073	chr16	58163123	58163814	12	cg09866208	58163498	-	chr16:58162754-58163682	Island
DMR76073	chr16	58163123	58163814	12	cg04653012	58163677	+	chr16:58162754-58163682	Island
DMR76073	chr16	58163123	58163814	12	cg03015610	58163699	+	chr16:58162754-58163682	S_Shore
DMR76073	chr16	58163123	58163814	12	cg25771195	58163814	-	chr16:58162754-58163682	S_Shore
DMR80757	chr17	4795168	4795672	4	cg15207091	4795168	-		OpenSea
DMR80757	chr17	4795168	4795672	4	cg11625476	4795410	-		OpenSea
DMR80757	chr17	4795168	4795672	4	cg13332193	4795550	-		OpenSea
DMR80757	chr17	4795168	4795672	4	cg00663068	4795672	+		OpenSea
DMR87875	chr17	72245470	72245578	2	cg12253634	72245470	-		OpenSea
DMR87875	chr17	72245470	72245578	2	cg01910527	72245578	+		OpenSea
DMR92134	chr18	76073021	76073557	4	cg00694040	76073021	-	chr18:76073274-76073558	N_Shore
DMR92134	chr18	76073021	76073557	4	cg21436444	76073275	+	chr18:76073274-76073558	Island
DMR92134	chr18	76073021	76073557	4	cg03725652	76073399	-	chr18:76073274-76073558	Island
DMR92134	chr18	76073021	76073557	4	cg03204427	76073557	+	chr18:76073274-76073558	Island
DMR92250	chr18	76738478	76739559	6	cg17299899	76738478	-	chr18:76737005-76741244	Island
DMR92250	chr18	76738478	76739559	6	cg01692233	76738717	+	chr18:76737005-76741244	Island
DMR92250	chr18	76738478	76739559	6	cg21779611	76738999	+	chr18:76737005-76741244	Island
DMR92250	chr18	76738478	76739559	6	cg13634602	76739226	-	chr18:76737005-76741244	Island
DMR92250	chr18	76738478	76739559	6	cg05080154	76739409	+	chr18:76737005-76741244	Island
DMR92250	chr18	76738478	76739559	6	cg16580499	76739559	-	chr18:76737005-76741244	Island
DMR95224	chr19	10747142	10747407	3	cg02426178	10747142	-	chr19:10747141-10747488	Island
DMR95224	chr19	10747142	10747407	3	cg26863085	10747328	+	chr19:10747141-10747488	Island
DMR95224	chr19	10747142	10747407	3	cg01479645	10747407	-	chr19:10747141-10747488	Island
DMR102469	chr2	5832430	5833195	5	cg12312988	5832430	+	chr2:5832041-5834208	Island
DMR102469	chr2	5832430	5833195	5	cg18449120	5832882	-	chr2:5832041-5834208	Island
DMR102469	chr2	5832430	5833195	5	cg08165221	5833017	+	chr2:5832041-5834208	Island
DMR102469	chr2	5832430	5833195	5	cg20008332	5833169	+	chr2:5832041-5834208	Island
DMR102469	chr2	5832430	5833195	5	cg18863333	5833195	+	chr2:5832041-5834208	Island
DMR117903	chr20	307320	307540	2	cg10625705	307320	+	chr20:304826-308323	Island
DMR117903	chr20	307320	307540	2	cg03342008	307540	+	chr20:304826-308323	Island
DMR122022	chr21	33783773	33784769	6	cg06069616	33783773	+	chr21:33783914-33785717	N_Shore
DMR122022	chr21	33783773	33784769	6	cg20434825	33783915	-	chr21:33783914-33785717	Island
DMR122022	chr21	33783773	33784769	6	cg03267254	33784232	+	chr21:33783914-33785717	Island
DMR122022	chr21	33783773	33784769	6	cg01240094	33784522	-	chr21:33783914-33785717	Island
DMR122022	chr21	33783773	33784769	6	cg07773095	33784558	+	chr21:33783914-33785717	Island
DMR122022	chr21	33783773	33784769	6	cg02466918	33784769	-	chr21:33783914-33785717	Island
DMR125752	chr22	41806451	41806451	1	cg19274703	41806451	+	chr22:41809468-41810263	N_Shelf
DMR126212	chr22	46283142	46283142	1	cg01621576	46283142	-	chr22:46285477-46285986	N_Shelf
DMR127432	chr3	10247487	10247487	1	cg13419330	10247487	+		OpenSea
DMR130594	chr3	51975770	51976883	15	cg00919585	51975770	-	chr3:51975612-51976505	Island
DMR130594	chr3	51975770	51976883	15	cg18108507	51975897	+	chr3:51975612-51976505	Island
DMR130594	chr3	51975770	51976883	15	cg12762517	51975968	+	chr3:51975612-51976505	Island
DMR130594	chr3	51975770	51976883	15	cg14974841	51975970	+	chr3:51975612-51976505	Island
DMR130594	chr3	51975770	51976883	15	cg12345593	51975989	+	chr3:51975612-51976505	Island
DMR130594	chr3	51975770	51976883	15	cg26140174	51975996	+	chr3:51975612-51976505	Island
DMR130594	chr3	51975770	51976883	15	cg15577135	51976003	+	chr3:51975612-51976505	Island
DMR130594	chr3	51975770	51976883	15	cg26059822	51976165	+	chr3:51975612-51976505	Island
DMR130594	chr3	51975770	51976883	15	cg14262432	51976171	+	chr3:51975612-51976505	Island
DMR130594	chr3	51975770	51976883	15	cg23013392	51976224	-	chr3:51975612-51976505	Island
DMR130594	chr3	51975770	51976883	15	cg05677579	51976245	-	chr3:51975612-51976505	Island
DMR130594	chr3	51975770	51976883	15	cg17253884	51976254	-	chr3:51975612-51976505	Island
DMR130594	chr3	51975770	51976883	15	cg02577651	51976427	+	chr3:51975612-51976505	Island
DMR130594	chr3	51975770	51976883	15	cg12554573	51976667	-	chr3:51975612-51976505	S_Shore
DMR130594	chr3	51975770	51976883	15	cg02047661	51976883	-	chr3:51975612-51976505	S_Shore
DMR132021	chr3	71912936	71912936	1	cg03669357	71912936	+		OpenSea
DMR133413	chr3	115502895	115503964	4	cg11826708	115502895	-	chr3:115502725-115503581	Island
DMR133413	chr3	115502895	115503964	4	cg26044026	115503319	-	chr3:115502725-115503581	Island
DMR133413	chr3	115502895	115503964	4	cg18176703	115503520	+	chr3:115502725-115503581	Island
DMR133413	chr3	115502895	115503964	4	cg20383299	115503964	+	chr3:115502725-115503581	S_Shore
DMR133919	chr3	123602485	123603618	10	cg04376312	123602485	+	chr3:123602588-123603540	N_Shore
DMR133919	chr3	123602485	123603618	10	cg00268185	123602768	+	chr3:123602588-123603540	Island
DMR133919	chr3	123602485	123603618	10	cg27345757	123602795	+	chr3:123602588-123603540	Island
DMR133919	chr3	123602485	123603618	10	cg01817204	123602957	+	chr3:123602588-123603540	Island
DMR133919	chr3	123602485	123603618	10	cg16531585	123603306	+	chr3:123602588-123603540	Island
DMR133919	chr3	123602485	123603618	10	cg04583043	123603308	+	chr3:123602588-123603540	Island
DMR133919	chr3	123602485	123603618	10	cg07802917	123603311	+	chr3:123602588-123603540	Island
DMR133919	chr3	123602485	123603618	10	cg00890840	123603455	+	chr3:123602588-123603540	Island
DMR133919	chr3	123602485	123603618	10	cg11359984	123603539	+	chr3:123602588-123603540	Island
DMR133919	chr3	123602485	123603618	10	cg03731616	123603618	-	chr3:123602588-123603540	S_Shore
DMR134497	chr3	128399555	128400220	4	cg06671352	128399555	+	chr3:128399481-128400155	Island
DMR134497	chr3	128399555	128400220	4	cg06086148	128399777	+	chr3:128399481-128400155	Island
DMR134497	chr3	128399555	128400220	4	cg04834794	128400154	+	chr3:128399481-128400155	Island
DMR134497	chr3	128399555	128400220	4	cg02610898	128400220	-	chr3:128399481-128400155	S_Shore
DMR135156	chr3	137489312	137491164	9	cg12409982	137489312	-	chr3:137489051-137489409	Island
DMR135156	chr3	137489312	137491164	9	cg20714110	137489672	+	chr3:137489594-137491004	Island
DMR135156	chr3	137489312	137491164	9	cg17883458	137489767	+	chr3:137489594-137491004	Island
DMR135156	chr3	137489312	137491164	9	cg16434657	137490228	-	chr3:137489594-137491004	Island
DMR135156	chr3	137489312	137491164	9	cg27175819	137490436	-	chr3:137489594-137491004	Island
DMR135156	chr3	137489312	137491164	9	cg16334250	137490639	-	chr3:137489594-137491004	Island
DMR135156	chr3	137489312	137491164	9	cg18030833	137490793	+	chr3:137489594-137491004	Island
DMR135156	chr3	137489312	137491164	9	cg15085447	137490846	-	chr3:137489594-137491004	Island
DMR135156	chr3	137489312	137491164	9	cg08160826	137491164	-	chr3:137489051-137489409	S_Shore
DMR136373	chr3	160166877	160167990	15	cg02095937	160166877	+	chr3:160167184-160168200	N_Shore
DMR136373	chr3	160166877	160167990	15	cg01459132	160167317	+	chr3:160167184-160168200	Island
DMR136373	chr3	160166877	160167990	15	cg08816037	160167507	+	chr3:160167184-160168200	Island
DMR136373	chr3	160166877	160167990	15	cg23704082	160167518	+	chr3:160167184-160168200	Island
DMR136373	chr3	160166877	160167990	15	cg14931304	160167551	+	chr3:160167184-160168200	Island
DMR136373	chr3	160166877	160167990	15	cg04008429	160167646	+	chr3:160167184-160168200	Island
DMR136373	chr3	160166877	160167990	15	cg10273210	160167665	+	chr3:160167184-160168200	Island
DMR136373	chr3	160166877	160167990	15	cg11075316	160167725	-	chr3:160167184-160168200	Island
DMR136373	chr3	160166877	160167990	15	cg11614451	160167729	-	chr3:160167184-160168200	Island
DMR136373	chr3	160166877	160167990	15	cg26856080	160167746	-	chr3:160167184-160168200	Island
DMR136373	chr3	160166877	160167990	15	cg26433838	160167749	-	chr3:160167184-160168200	Island
DMR136373	chr3	160166877	160167990	15	cg02723904	160167768	-	chr3:160167184-160168200	Island
DMR136373	chr3	160166877	160167990	15	cg12479674	160167789	-	chr3:160167184-160168200	Island
DMR136373	chr3	160166877	160167990	15	cg07553761	160167977	+	chr3:160167184-160168200	Island
DMR136373	chr3	160166877	160167990	15	cg15618978	160167990	+	chr3:160167184-160168200	Island
DMR151405	chr5	68664773	68666458	23	cg24123479	68664773	-	chr5:68665087-68665866	N_Shore
DMR151405	chr5	68664773	68666458	23	cg01178486	68664852	+	chr5:68665087-68665866	N_Shore
DMR151405	chr5	68664773	68666458	23	cg18652453	68665041	-	chr5:68665087-68665866	N_Shore
DMR151405	chr5	68664773	68666458	23	cg21413258	68665223	+	chr5:68665087-68665866	Island
DMR151405	chr5	68664773	68666458	23	cg10987255	68665242	+	chr5:68665087-68665866	Island
DMR151405	chr5	68664773	68666458	23	cg11951292	68665393	+	chr5:68665087-68665866	Island
DMR151405	chr5	68664773	68666458	23	cg25129346	68665436	+	chr5:68665087-68665866	Island
DMR151405	chr5	68664773	68666458	23	cg18459375	68665469	+	chr5:68665087-68665866	Island
DMR151405	chr5	68664773	68666458	23	cg26072457	68665540	+	chr5:68665087-68665866	Island
DMR151405	chr5	68664773	68666458	23	cg02688226	68665548	-	chr5:68665087-68665866	Island
DMR151405	chr5	68664773	68666458	23	cg16271912	68665562	-	chr5:68665087-68665866	Island
DMR151405	chr5	68664773	68666458	23	cg07546770	68665590	-	chr5:68665087-68665866	Island
DMR151405	chr5	68664773	68666458	23	cg11641254	68665600	-	chr5:68665087-68665866	Island
DMR151405	chr5	68664773	68666458	23	cg22080086	68665719	-	chr5:68665087-68665866	Island
DMR151405	chr5	68664773	68666458	23	cg12460105	68665773	+	chr5:68665087-68665866	Island
DMR151405	chr5	68664773	68666458	23	cg04847242	68665845	-	chr5:68665087-68665866	Island
DMR151405	chr5	68664773	68666458	23	cg09169615	68665848	-	chr5:68665087-68665866	Island
DMR151405	chr5	68664773	68666458	23	cg02594687	68665865	+	chr5:68665087-68665866	Island
DMR151405	chr5	68664773	68666458	23	cg21949274	68665919	+	chr5:68665087-68665866	S_Shore
DMR151405	chr5	68664773	68666458	23	cg08432846	68665940	+	chr5:68665087-68665866	S_Shore
DMR151405	chr5	68664773	68666458	23	cg16290399	68665965	-	chr5:68665087-68665866	S_Shore
DMR151405	chr5	68664773	68666458	23	cg04526965	68666075	-	chr5:68665087-68665866	S_Shore
DMR151405	chr5	68664773	68666458	23	cg27077143	68666458	+	chr5:68665087-68665866	S_Shore
DMR155507	chr5	142286604	142286604	1	cg17262755	142286604	-		OpenSea
DMR160785	chr6	25652381	25652815	10	cg16954341	25652381	-	chr6:25652380-25652709	Island
DMR160785	chr6	25652381	25652815	10	cg13586599	25652383	-	chr6:25652380-25652709	Island
DMR160785	chr6	25652381	25652815	10	cg04200224	25652390	-	chr6:25652380-25652709	Island
DMR160785	chr6	25652381	25652815	10	cg15562220	25652395	-	chr6:25652380-25652709	Island
DMR160785	chr6	25652381	25652815	10	cg10721149	25652405	-	chr6:25652380-25652709	Island
DMR160785	chr6	25652381	25652815	10	cg13834623	25652407	-	chr6:25652380-25652709	Island
DMR160785	chr6	25652381	25652815	10	cg26718511	25652531	+	chr6:25652380-25652709	Island
DMR160785	chr6	25652381	25652815	10	cg06493994	25652602	-	chr6:25652380-25652709	Island
DMR160785	chr6	25652381	25652815	10	cg01230796	25652698	+	chr6:25652380-25652709	Island
DMR160785	chr6	25652381	25652815	10	cg20060396	25652815	+	chr6:25652380-25652709	S_Shore
DMR162802	chr6	35693573	35693573	1	cg23416081	35693573	+	chr6:35695725-35696156	N_Shelf
DMR164870	chr6	70506028	70507787	12	cg21428833	70506028	-	chr6:70506292-70507024	N_Shore
DMR164870	chr6	70506028	70507787	12	cg11798043	70506422	+	chr6:70506292-70507024	Island
DMR164870	chr6	70506028	70507787	12	cg09103184	70506543	+	chr6:70506292-70507024	Island
DMR164870	chr6	70506028	70507787	12	cg08663669	70506547	+	chr6:70506292-70507024	Island
DMR164870	chr6	70506028	70507787	12	cg09507643	70506719	-	chr6:70506292-70507024	Island
DMR164870	chr6	70506028	70507787	12	cg04598744	70506758	+	chr6:70506292-70507024	Island
DMR164870	chr6	70506028	70507787	12	cg05537360	70506940	-	chr6:70506292-70507024	Island
DMR164870	chr6	70506028	70507787	12	cg17716463	70506983	-	chr6:70506292-70507024	Island
DMR164870	chr6	70506028	70507787	12	cg10796979	70506998	+	chr6:70506292-70507024	Island
DMR164870	chr6	70506028	70507787	12	cg03001484	70507230	+	chr6:70506292-70507024	S_Shore
DMR164870	chr6	70506028	70507787	12	cg21197232	70507342	+	chr6:70506292-70507024	S_Shore
DMR164870	chr6	70506028	70507787	12	cg07062388	70507787	+	chr6:70506292-70507024	S_Shore
DMR165401	chr6	85482570	85484863	14	cg06793562	85482570	-	chr6:85482569-85484718	Island
DMR165401	chr6	85482570	85484863	14	cg08445802	85482612	-	chr6:85482569-85484718	Island
DMR165401	chr6	85482570	85484863	14	cg18506678	85482785	+	chr6:85482569-85484718	Island
DMR165401	chr6	85482570	85484863	14	cg23185829	85482946	+	chr6:85482569-85484718	Island
DMR165401	chr6	85482570	85484863	14	cg24708006	85483055	+	chr6:85482569-85484718	Island
DMR165401	chr6	85482570	85484863	14	cg00176709	85483334	+	chr6:85482569-85484718	Island
DMR165401	chr6	85482570	85484863	14	cg16561893	85483536	+	chr6:85482569-85484718	Island
DMR165401	chr6	85482570	85484863	14	cg23961842	85483800	+	chr6:85482569-85484718	Island
DMR165401	chr6	85482570	85484863	14	cg07202413	85483933	-	chr6:85482569-85484718	Island
DMR165401	chr6	85482570	85484863	14	cg07995179	85484287	-	chr6:85482569-85484718	Island
DMR165401	chr6	85482570	85484863	14	cg01839396	85484450	-	chr6:85482569-85484718	Island
DMR165401	chr6	85482570	85484863	14	cg25439496	85484627	+	chr6:85482569-85484718	Island
DMR165401	chr6	85482570	85484863	14	cg18162583	85484717	+	chr6:85482569-85484718	Island
DMR165401	chr6	85482570	85484863	14	cg06187770	85484863	-	chr6:85482569-85484718	S_Shore
DMR165984	chr6	102062733	102062733	1	cg24432193	102062733	+		OpenSea
DMR171686	chr7	2753729	2755000	7	cg05136329	2753729	-		OpenSea
DMR171686	chr7	2753729	2755000	7	cg27177779	2753825	-		OpenSea
DMR171686	chr7	2753729	2755000	7	cg22412850	2754101	-	chr7:2758004-2758257	N_Shelf
DMR171686	chr7	2753729	2755000	7	cg17315247	2754218	-	chr7:2758004-2758257	N_Shelf
DMR171686	chr7	2753729	2755000	7	cg03935444	2754314	-	chr7:2758004-2758257	N_Shelf
DMR171686	chr7	2753729	2755000	7	cg02394572	2754753	-	chr7:2758004-2758257	N_Shelf
DMR171686	chr7	2753729	2755000	7	cg24375364	2755000	-	chr7:2758004-2758257	N_Shelf
DMR171972	chr7	4855406	4856146	5	cg06491590	4855406	+	chr7:4855990-4856212	N_Shore
DMR171972	chr7	4855406	4856146	5	cg14784944	4855785	+	chr7:4855990-4856212	N_Shore
DMR171972	chr7	4855406	4856146	5	cg15779609	4855993	-	chr7:4855990-4856212	Island
DMR171972	chr7	4855406	4856146	5	cg02173094	4856101	-	chr7:4855990-4856212	Island
DMR171972	chr7	4855406	4856146	5	cg05480046	4856146	+	chr7:4855990-4856212	Island
DMR174377	chr7	39772772	39773291	11	cg23523765	39772772	-	chr7:39772839-39773252	N_Shore
DMR174377	chr7	39772772	39773291	11	cg26260033	39772840	-	chr7:39772839-39773252	Island
DMR174377	chr7	39772772	39773291	11	cg03105603	39772936	+	chr7:39772839-39773252	Island
DMR174377	chr7	39772772	39773291	11	cg11112226	39772944	+	chr7:39772839-39773252	Island
DMR174377	chr7	39772772	39773291	11	cg21000493	39772967	-	chr7:39772839-39773252	Island
DMR174377	chr7	39772772	39773291	11	cg02616653	39773034	-	chr7:39772839-39773252	Island
DMR174377	chr7	39772772	39773291	11	cg19868301	39773058	+	chr7:39772839-39773252	Island
DMR174377	chr7	39772772	39773291	11	cg05363335	39773075	-	chr7:39772839-39773252	Island
DMR174377	chr7	39772772	39773291	11	cg16712549	39773156	+	chr7:39772839-39773252	Island
DMR174377	chr7	39772772	39773291	11	cg11610702	39773227	+	chr7:39772839-39773252	Island
DMR174377	chr7	39772772	39773291	11	cg07167308	39773291	-	chr7:39772839-39773252	S_Shore
DMR176055	chr7	66461337	66462276	11	cg27042091	66461337	+	chr7:66461857-66462107	N_Shore
DMR176055	chr7	66461337	66462276	11	cg15002172	66461644	+	chr7:66461857-66462107	N_Shore
DMR176055	chr7	66461337	66462276	11	cg07031437	66461649	+	chr7:66461857-66462107	N_Shore
DMR176055	chr7	66461337	66462276	11	cg19951638	66461658	-	chr7:66461857-66462107	N_Shore
DMR176055	chr7	66461337	66462276	11	cg25974485	66461693	-	chr7:66461857-66462107	N_Shore
DMR176055	chr7	66461337	66462276	11	cg24448245	66461718	-	chr7:66461857-66462107	N_Shore
DMR176055	chr7	66461337	66462276	11	cg25585592	66461794	+	chr7:66461857-66462107	N_Shore
DMR176055	chr7	66461337	66462276	11	cg05625801	66461858	-	chr7:66461857-66462107	Island
DMR176055	chr7	66461337	66462276	11	cg08833546	66461892	+	chr7:66461857-66462107	Island
DMR176055	chr7	66461337	66462276	11	cg19250764	66461952	-	chr7:66461857-66462107	Island
DMR176055	chr7	66461337	66462276	11	cg10778415	66462276	-	chr7:66460112-66460803	S_Shore
DMR177500	chr7	93967090	93967090	1	cg23688713	93967090	-		OpenSea
DMR178239	chr7	100743732	100744067	3	cg20826151	100743732	+		OpenSea
DMR178239	chr7	100743732	100744067	3	cg22013564	100743832	+		OpenSea
DMR178239	chr7	100743732	100744067	3	cg27092935	100744067	-		OpenSea
DMR190987	chr8	134271505	134271505	1	cg14044167	134271505	-		OpenSea
DMR194961	chr9	100616469	100616607	2	cg24393316	100616469	+	chr9:100615234-100617510	Island
DMR194961	chr9	100616469	100616607	2	cg13791254	100616607	-	chr9:100615234-100617510	Island
DMR annotation result (to gene) for single model with DMRs as features
DMR	chr	DMR_start	DMR_end	geneid	genename	Gene_start	Gene_end	Gene_strand	DMR_TSS_distance
DMR7449	chr1	45451736	45453003	8891	EIF2B3	45316194	45452394	-	0
DMR12958	chr1	155022635	155024394	8751	ADAM15	155023422	155035252	+	0
DMR13224	chr1	156307318	156307348	128229	TSACC	156307105	156316785	+	212
DMR14586	chr1	171711261	171711860	8674	VAMP4	171669296	171711379	-	0
DMR34547	chr11	47663538	47664508	23788	MTCH2	47638858	47664206	-	0
DMR50376	chr12	121837283	121838557	80196	RNF34	121837886	121862155	+	0
DMR54853	chr13	60970210	60971635	81550	TDRD3	60970591	61148013	+	0
DMR76073	chr16	58163123	58163814	29105	CFAP20	58147497	58163296	-	0
DMR102469	chr2	5832430	5833195	6664	SOX11	5832799	5841517	+	0
DMR122022	chr21	33783773	33784769	59271	EVA1C	33784752	33887697	+	0
DMR130594	chr3	51975770	51976883	9136	RRP9	51967442	51975957	-	0
DMR130594	chr3	51975770	51976883	10039	PARP3	51976361	51982883	+	0
DMR133919	chr3	123602485	123603618	4638	MYLK	123331143	123603149	-	0
DMR134497	chr3	128399555	128400220	6184	RPN1	128338813	128399918	-	0
DMR136373	chr3	160166877	160167990	57560	IFT80	159945241	160167626	-	0
DMR136373	chr3	160166877	160167990	286827	TRIM59	160153291	160167626	-	0
DMR151405	chr5	68664773	68666458	6880	TAF9	68647553	68665840	-	0
DMR151405	chr5	68664773	68666458	5884	RAD17	68665124	68710630	+	0
DMR160785	chr6	25652381	25652815	10590	SCGN	25652429	25702008	+	0
DMR164870	chr6	70506028	70507787	55788	LMBRD1	70385641	70507049	-	0
DMR174377	chr7	39772772	39773291	349114	LINC00265	39773167	39834222	+	0
DMR176055	chr7	66461337	66462276	55253	TYW1	66461792	66704507	+	0
