# Supplementary material for: eClock: An ensemble-based method to accurately predict ages with a biased distribution from DNA methylation data
Source: PLoS One. 2022 May 6;17(5):e0267349. doi: 10.1371/journal.pone.0267349 (PMC9075636; doi:10.1371/journal.pone.0267349)
Supplement: S4 Table — (XLSX) [file pone.0267349.s013.xlsx]

## Sheet: Sheet1
Table S4. Overlapping between clock model selected gene features and the GenAge database.
Annotation for the genes mapped from the planceta probe models and also recorded in the GenAge database
Feature	ENTREZID	SYMBOL	Name	Model	Coeffsum	GenAgeAnnotation	chr	start	end	strand	UniProt	eClockAnnotation
cg00718440	1029	CDKN2A	cyclin-dependent kinase inhibitor 2A	balance (Placneta probe)	12.2809591343127	mammal,cell	chr9	21967751	21994490	-	P42771	FUNCTION: Acts as a negative regulator of the proliferation of normal cells by interacting strongly with CDK4 and CDK6. This inhibits their ability to interact with cyclins D and to phosphorylate the retinoblastoma protein. {ECO:0000269|PubMed:16782892, ECO:0000269|PubMed:7972006}.
cg00718440	1029	CDKN2A	cyclin-dependent kinase inhibitor 2A	balance (Placneta probe)	12.2809591343127	mammal,cell	chr9	21967751	21994490	-	Q8N726	FUNCTION: Capable of inducing cell cycle arrest in G1 and G2 phases. Acts as a tumor suppressor. Binds to MDM2 and blocks its nucleocytoplasmic shuttling by sequestering it in the nucleolus. This inhibits the oncogenic action of MDM2 by blocking MDM2-induced degradation of p53 and enhancing p53-dependent transactivation and apoptosis. Also induces G2 arrest and apoptosis in a p53-independent mann…
Annotation for the genes selected by the blood gene models and also recorded in the GenAge database
Feature	ENTREZID	SYMBOL	Name	Model	Coeffsum	GenAgeAnnotation	chr	start	end	strand	UniProt	eClockAnnotation
AGPAT2::10555	10555	AGPAT2	1-acylglycerol-3-phosphate O-acyltransferase 2	elastic net (Blood gene)	1.72527877824724	putative	chr9	139567595	139581911	-	O15120	FUNCTION: Converts 1-acyl-sn-glycerol-3-phosphate (lysophosphatidic acid or LPA) into 1,2-diacyl-sn-glycerol-3-phosphate (phosphatidic acid or PA) by incorporating an acyl moiety at the sn-2 position of the glycerol backbone. {ECO:0000269|PubMed:15629135, ECO:0000269|PubMed:19075029, ECO:0000269|PubMed:21873652, ECO:0000269|PubMed:9242711}.
E2F1::1869	1869	E2F1	E2F transcription factor 1	elastic net (Blood gene)	14.4276289798148	cell,downstream	chr20	32263292	32274210	-	Q01094	FUNCTION: Transcription activator that binds DNA cooperatively with DP proteins through the E2 recognition site, 5'-TTTC[CG]CGC-3' found in the promoter region of a number of genes whose products are involved in cell cycle regulation or in DNA replication. The DRTF1/E2F complex functions in the control of cell-cycle progression from G1 to S phase. E2F1 binds preferentially RB1 in a cell-cycle dep…
MAP3K5::4217	4217	MAP3K5	mitogen-activated protein kinase kinase kinase 5	elastic net (Blood gene)	-6.611719275351	downstream	chr6	136878187	137113656	-	Q99683	FUNCTION: Serine/threonine kinase which acts as an essential component of the MAP kinase signal transduction pathway. Plays an important role in the cascades of cellular responses evoked by changes in the environment. Mediates signaling for determination of cell fate such as differentiation and survival. Plays a crucial role in the apoptosis signal transduction pathway through mitochondria-depend…
TERT::7015	7015	TERT	telomerase reverse transcriptase	elastic net (Blood gene)	0.192001433916465	cell,functional	chr5	1253287	1295162	-	O14746	FUNCTION: Telomerase is a ribonucleoprotein enzyme essential for the replication of chromosome termini in most eukaryotes. Active in progenitor and cancer cells. Inactive, or very low activity, in normal somatic cells. Catalytic component of the teleromerase holoenzyme complex whose main activity is the elongation of telomeres by acting as a reverse transcriptase that adds simple sequence repeats…
E2F1::1869	1869	E2F1	E2F transcription factor 1	bootstrapping (Blood gene)	23.1481943294139	cell,downstream	chr20	32263292	32274210	-	Q01094	FUNCTION: Transcription activator that binds DNA cooperatively with DP proteins through the E2 recognition site, 5'-TTTC[CG]CGC-3' found in the promoter region of a number of genes whose products are involved in cell cycle regulation or in DNA replication. The DRTF1/E2F complex functions in the control of cell-cycle progression from G1 to S phase. E2F1 binds preferentially RB1 in a cell-cycle dep…
MAP3K5::4217	4217	MAP3K5	mitogen-activated protein kinase kinase kinase 5	bootstrapping (Blood gene)	-4.68932387369259	downstream	chr6	136878187	137113656	-	Q99683	FUNCTION: Serine/threonine kinase which acts as an essential component of the MAP kinase signal transduction pathway. Plays an important role in the cascades of cellular responses evoked by changes in the environment. Mediates signaling for determination of cell fate such as differentiation and survival. Plays a crucial role in the apoptosis signal transduction pathway through mitochondria-depend…
E2F1::1869	1869	E2F1	E2F transcription factor 1	balance (Blood gene)	41.6395422358739	cell,downstream	chr20	32263292	32274210	-	Q01094	FUNCTION: Transcription activator that binds DNA cooperatively with DP proteins through the E2 recognition site, 5'-TTTC[CG]CGC-3' found in the promoter region of a number of genes whose products are involved in cell cycle regulation or in DNA replication. The DRTF1/E2F complex functions in the control of cell-cycle progression from G1 to S phase. E2F1 binds preferentially RB1 in a cell-cycle dep…
LMNA::4000	4000	LMNA	lamin A/C	balance (Blood gene)	-4.25733447144535	human	chr1	156052369	156109880	+	P02545	FUNCTION: Lamins are components of the nuclear lamina, a fibrous layer on the nucleoplasmic side of the inner nuclear membrane, which is thought to provide a framework for the nuclear envelope and may also interact with chromatin. Lamin A and C are present in equal amounts in the lamina of mammals. Recruited by DNA repair proteins XRCC4 and IFFO1 to the DNA double-strand breaks (DSBs) to prevent …
C1QC::714	714	C1QC	complement component 1, q subcomponent, C chain	elastic net (Blood gene)	-0.757645686807077	Overexpressed	chr1	22970118	22974603	+	P02747	FUNCTION: C1q associates with the proenzymes C1r and C1s to yield C1, the first component of the serum complement system. The collagen-like regions of C1q interact with the Ca(2+)-dependent C1r(2)C1s(2) proenzyme complex, and efficient activation of C1 takes place on interaction of the globular heads of C1q with the Fc regions of IgG or IgM antibody present in immune complexes.
C1QC::714	714	C1QC	complement component 1, q subcomponent, C chain	bootstrapping (Blood gene)	-1.77183408008458	Overexpressed	chr1	22970118	22974603	+	P02747	FUNCTION: C1q associates with the proenzymes C1r and C1s to yield C1, the first component of the serum complement system. The collagen-like regions of C1q interact with the Ca(2+)-dependent C1r(2)C1s(2) proenzyme complex, and efficient activation of C1 takes place on interaction of the globular heads of C1q with the Fc regions of IgG or IgM antibody present in immune complexes.
C1QC::714	714	C1QC	complement component 1, q subcomponent, C chain	balance (Blood gene)	-9.21380085784057	Overexpressed	chr1	22970118	22974603	+	P02747	FUNCTION: C1q associates with the proenzymes C1r and C1s to yield C1, the first component of the serum complement system. The collagen-like regions of C1q interact with the Ca(2+)-dependent C1r(2)C1s(2) proenzyme complex, and efficient activation of C1 takes place on interaction of the globular heads of C1q with the Fc regions of IgG or IgM antibody present in immune complexes.
Annotation of the genes mapped from the brain DMR models and also recorded in the GenAge database
Feature	ENTREZID	SYMBOL	Name	Model	Coeffsum	GenAgeAnnotation	chr	start	end	strand	UniProt	eClockAnnotation
DMR120628	8480	RAE1	ribonucleic acid export 1	bootstrapping (Brain DMR)	55.9916552574783	mammal	chr20	55926145	55953519	+	P78406	FUNCTION: Plays a role in mitotic bipolar spindle formation (PubMed:17172455). Binds mRNA. May function in nucleocytoplasmic transport and in directly or indirectly attaching cytoplasmic mRNPs to the cytoskeleton. {ECO:0000269|PubMed:17172455}.
